# Supplementary material for: Dystonia genes functionally converge in specific neurons and share neurobiology with psychiatric disorders
Source: Brain. 2020 Aug 21;143(9):2771–87. doi: 10.1093/brain/awaa217 (PMC8354373; doi:10.1093/brain/awaa217)
Supplement: awaa217_Supplementary_Data [file awaa217_supplementary_data.zip]

Archive with 9 entries (8 files):
- awaa217-suppl_data/
- awaa217-suppl_data/Supplementary Figures and table legends.pdf
- awaa217-suppl_data/Supplementary Table 6 - LDSC results.xlsx
- awaa217-suppl_data/Supplementary_Table_1_-_EWCE_results_mouse.xlsx
- awaa217-suppl_data/Supplementary_Table_2_-_EWCE_results_human.xlsx
- awaa217-suppl_data/Supplementary_Table_3_-_Enrichment_p-values_of_dystonia_genes_within_gene_co-expressio.xlsx
- awaa217-suppl_data/Supplementary_Table_4_-_Syngo_Analysis_Results.xlsx
- awaa217-suppl_data/Supplementary_Table_5_-_Module_preservation.xlsx
- awaa217-suppl_data/UKBEC_and_IPDGC_Consortium.pdf
