# Supplementary material for: Dystonia genes functionally converge in specific neurons and share neurobiology with psychiatric disorders
Source: Brain. 2020 Aug 21;143(9):2771–87. doi: 10.1093/brain/awaa217 (PMC8354373; doi:10.1093/brain/awaa217)
Supplement: awaa217_Supplementary_Data [file awaa217_supplementary_data.zip › awaa217-suppl_data/Supplementary Table 6 - LDSC results.xlsx]

## Sheet: ColumnDescriptions
Column Name	Description
GWAS	GWAS name
network	Network name
tissue	Tissue
module	Module name
Prop._SNPs	Proportion of SNPs accounted for by annotation within the baseline set of x SNPs.
Prop._h2	Proportion of heritability accounted for by the annotation.
Prop._h2_std_error	Jackknife standard errors for the proportion of heritability. Block jacknife over SNPs with 200 equally sized blocks of adjacent SNPs.
Enrichment	Enrichment = (Proportion of heritability)/(Proportion of SNPs)
Enrichment_std_error	Standard error of enrichment.
Enrichment_p	Enrichment p-value
Coefficient	Regression co-efficient i.e. contribution of annotation after controlling for all other categories in the model.
Coefficient_std_error	Standard error of coefficient. Estimated using the covariance matrix for coefficient estimates.
Coefficient_z-score	Z-score for significance of co-efficient.
Z_score_P	P-value for coefficient computed from z-score.
Z_score_logP	-LOG10(Z_score_P)
Z_score_FDR	FDR-corrected co-efficient p-value (Z_score_P). FDR correction applied within a network.

## Sheet: Results
GWAS	network	tissue	module	Prop._SNPs	Prop._h2	Prop._h2_std_error	Enrichment	Enrichment_std_error	Enrichment_p	Coefficient	Coefficient_std_error	Coefficient_z-score	Z_score_P	Z_score_logP	Z_score_FDR
Anxiety2016	10UKBEC	FCTX	lightyellow	0.0384361	0.123169	0.079725	3.20452	2.07423	0.220905	2.32053e-08	1.95166e-08	1.189	0.11722	0.930998	0.180339
Anxiety2016	10UKBEC	PUTM	cyan	0.0303804	0.00857269	0.0729476	0.282178	2.40114	0.750183	-5.58035e-09	2.33621e-08	-0.238864	0.594394	0.225925	0.625678
Anxiety2016	10UKBEC	SNIG	cyan	0.0701706	-0.0233919	0.123327	-0.333358	1.75753	0.385429	-1.59361e-08	1.63164e-08	-0.976693	0.835639	0.0779811	0.835639
Anxiety2016	10UKBEC	WHMT	blue	0.0863642	0.0685682	0.110253	0.793943	1.2766	0.869403	-3.1518e-09	1.40588e-08	-0.224186	0.588694	0.23011	0.625678
MDD2018	10UKBEC	FCTX	lightyellow	0.0384361	0.0741853	0.0103637	1.9301	0.269635	0.00082095	9.19977e-09	3.17849e-09	2.89438	0.00189951	2.72136	0.00759805
MDD2018	10UKBEC	PUTM	cyan	0.0303804	0.0455255	0.00783502	1.49852	0.257897	0.0543803	4.92031e-09	2.90052e-09	1.69636	0.0449092	1.34766	0.0997982
MDD2018	10UKBEC	SNIG	cyan	0.0701706	0.104988	0.0158859	1.49618	0.22639	0.0306296	4.37877e-09	2.72413e-09	1.6074	0.0539835	1.26774	0.107967
MDD2018	10UKBEC	WHMT	blue	0.0863642	0.150695	0.0150499	1.74487	0.174261	1.70666e-05	7.95804e-09	2.13332e-09	3.73036	9.56028e-05	4.01953	0.000637994
OCD2017	10UKBEC	FCTX	lightyellow	0.0384361	0.0929695	0.0300811	2.41881	0.782628	0.0624859	4.81712e-08	3.41438e-08	1.41083	0.0791471	1.10157	0.137046
OCD2017	10UKBEC	PUTM	cyan	0.0303804	0.137782	0.0382498	4.53523	1.25903	0.00215956	1.52166e-07	5.23739e-08	2.90537	0.00183408	2.73658	0.00759805
OCD2017	10UKBEC	SNIG	cyan	0.0701706	0.0984444	0.0500065	1.40293	0.712641	0.570771	8.08493e-09	3.27924e-08	0.246549	0.402629	0.395095	0.503286
OCD2017	10UKBEC	WHMT	blue	0.0863642	0.131207	0.0492004	1.51923	0.569686	0.369057	1.14325e-08	2.83694e-08	0.402989	0.343478	0.464101	0.457971
PD2018 ex23andMe	10UKBEC	FCTX	lightyellow	0.0384361	0.0763047	0.0199302	1.98524	0.518529	0.0615894	2.07539e-09	1.49282e-09	1.39024	0.0822273	1.08498	0.137046
PD2018 ex23andMe	10UKBEC	PUTM	cyan	0.0303804	0.0425859	0.0181777	1.40176	0.598338	0.499341	1.67928e-10	1.59265e-09	0.105439	0.458014	0.339122	0.53884
PD2018 ex23andMe	10UKBEC	SNIG	cyan	0.0701706	0.166945	0.0412853	2.37913	0.588356	0.0295656	3.24449e-09	1.84715e-09	1.75648	0.0395033	1.40337	0.0987583
PD2018 ex23andMe	10UKBEC	WHMT	blue	0.0863642	0.136465	0.0268024	1.58011	0.310342	0.0612514	8.81445e-10	9.02242e-10	0.976949	0.164297	0.78437	0.23471
SCZ2018	10UKBEC	FCTX	lightyellow	0.0384361	0.0671916	0.008455	1.74814	0.219976	0.000990199	3.42978e-08	1.44306e-08	2.37675	0.00873303	2.05884	0.0291101
SCZ2018	10UKBEC	PUTM	cyan	0.0303804	0.0643614	0.00722799	2.11852	0.237916	7.80958e-06	5.86666e-08	1.57279e-08	3.73011	9.56991e-05	4.01909	0.000637994
SCZ2018	10UKBEC	SNIG	cyan	0.0701706	0.0995122	0.00814765	1.41815	0.116112	0.000429752	1.43187e-08	7.99904e-09	1.79005	0.0367232	1.43506	0.0987583
SCZ2018	10UKBEC	WHMT	blue	0.0863642	0.158318	0.00886293	1.83315	0.102623	6.38597e-14	4.36276e-08	7.09968e-09	6.14502	3.9977e-10	9.39819	7.99541e-09
Anxiety2016	gtexv6	FCTX	turquoise	0.12821	0.16962	0.147041	1.32299	1.14688	0.774415	6.12659e-09	1.47993e-08	0.413977	0.339445	0.46923	0.46288
Anxiety2016	gtexv6	PUTM	blue	0.0560605	0.133955	0.118606	2.38948	2.11569	0.491734	1.95743e-08	2.44771e-08	0.799698	0.211943	0.673781	0.353238
Anxiety2016	gtexv6	SNIG	darkorange2	0.0597979	-0.0717823	0.118909	-1.20042	1.98851	0.17811	-2.49309e-08	1.75045e-08	-1.42425	0.922813	0.0348862	0.922813
MDD2018	gtexv6	FCTX	turquoise	0.12821	0.167671	0.0160164	1.30778	0.124923	0.0111155	4.02693e-09	1.6296e-09	2.47112	0.00673453	2.17169	0.0252545
MDD2018	gtexv6	PUTM	blue	0.0560605	0.101696	0.012299	1.81405	0.219388	0.000197623	1.04472e-08	2.67437e-09	3.90643	4.68344e-05	4.32944	0.000234172
MDD2018	gtexv6	SNIG	darkorange2	0.0597979	0.0684571	0.0120937	1.14481	0.202243	0.473833	7.72962e-10	2.38952e-09	0.323479	0.373166	0.428098	0.466458
OCD2017	gtexv6	FCTX	turquoise	0.12821	0.196967	0.0515848	1.53628	0.402345	0.189348	1.24716e-08	2.12094e-08	0.588023	0.278259	0.555551	0.417388
OCD2017	gtexv6	PUTM	blue	0.0560605	0.058703	0.0384821	1.04714	0.686439	0.945385	-2.45363e-08	3.40308e-08	-0.721001	0.764546	0.116597	0.882168
OCD2017	gtexv6	SNIG	darkorange2	0.0597979	0.107683	0.0425923	1.80078	0.712271	0.256389	2.64886e-08	3.26638e-08	0.810945	0.208699	0.68048	0.353238
PD2018 ex23andMe	gtexv6	FCTX	turquoise	0.12821	0.223509	0.0366177	1.7433	0.285607	0.00815465	9.83072e-10	8.41319e-10	1.16849	0.121305	0.916122	0.284949
PD2018 ex23andMe	gtexv6	PUTM	blue	0.0560605	0.0731552	0.0225178	1.30493	0.401669	0.439748	-1.3539e-09	1.0637e-09	-1.27282	0.898459	0.0465017	0.922813
PD2018 ex23andMe	gtexv6	SNIG	darkorange2	0.0597979	0.16358	0.0524246	2.73555	0.876696	0.0609299	4.11213e-09	2.72848e-09	1.50711	0.0658907	1.18118	0.197672
SCZ2018	gtexv6	FCTX	turquoise	0.12821	0.21589	0.0102163	1.68387	0.0796841	3.40313e-16	3.66695e-08	5.95999e-09	6.15262	3.81065e-10	9.419	5.71598e-09
SCZ2018	gtexv6	PUTM	blue	0.0560605	0.113129	0.00880144	2.01799	0.156999	5.75297e-10	5.25989e-08	1.09194e-08	4.81703	7.28554e-07	6.13754	5.46415e-06
SCZ2018	gtexv6	SNIG	darkorange2	0.0597979	0.0788733	0.00669135	1.319	0.1119	0.00474478	8.33277e-09	7.49058e-09	1.11243	0.132976	0.876226	0.284949
