# Supplementary material for: Dystonia genes functionally converge in specific neurons and share neurobiology with psychiatric disorders
Source: Brain. 2020 Aug 21;143(9):2771–87. doi: 10.1093/brain/awaa217 (PMC8354373; doi:10.1093/brain/awaa217)
Supplement: awaa217_Supplementary_Data [file awaa217_supplementary_data.zip › awaa217-suppl_data/Supplementary_Table_2_-_EWCE_results_human.xlsx]

## Sheet: ColumnDescriptions
Sheet: EWCE_Results
Column Name	Description
CellType	Cell type name.
annotLevel	Identifies whether the cell type is considered a level 1 or 2 class.
p	Probability of cellular enrichment.
FDR	FDR-adjusted p-value.
fold_change	Expression in the target gene list divided by the mean level of expression in the bootstrap samples.
sd_from_mean	The distance (in standard deviations) of the target list from the mean of the bootstrap samples.
GeneSet	Set of genes run in EWCE analysis.
Study	Single-cell RNA-seq dataset used in EWCE analysis.
OverallClass	Major cell-type classes.
Sheet: Specificity
Column Name	Description
Gene	Gene id
CellType	Cell type name.
Specificity	Proportion of a gene's total expression attributable to one cell type. I.e. mean normalised expression of a gene in one cell type divided by the mean normalised expression in all cell types. Expression is normalised
Mean_Expression	Mean expression across all cells classed as particular cell type.
OverallClass	Major cell-type classes.

## Sheet: EWCE_Results
CellType	annotLevel	p	FDR	fold_change	sd_from_mean	GeneSet	Study	OverallClass
Astrocyte	1	0.81936	0.95592	0.864526	-0.906348	Dystonia_Genes	Agarwal2020_SNIG	Astrocytes
Dopaminergic	1	0	0	2.4269	7.02032	Dystonia_Genes	Agarwal2020_SNIG	Neurons
Endothelial cell	1	0.53668	0.93919	0.968266	-0.160999	Dystonia_Genes	Agarwal2020_SNIG	Vascular
GABAergic	1	0.02408	0.08428	1.43437	2.17658	Dystonia_Genes	Agarwal2020_SNIG	Neurons
Microglia	1	0.98597	0.98597	0.639938	-1.95535	Dystonia_Genes	Agarwal2020_SNIG	Immune
Oligodendrocyte	1	0.7211	0.95592	0.905055	-0.605839	Dystonia_Genes	Agarwal2020_SNIG	Oligos
OPC	1	0.09811	0.228923	1.19978	1.30688	Dystonia_Genes	Agarwal2020_SNIG	Oligos

## Sheet: Specificity
Gene	CellType	Specificity	Mean_Expression	OverallClass
ADCY5	Endothelial cell	0.233533	0.405405	Vascular
ADCY5	Oligodendrocyte	0.223767	0.230679	Oligos
ADCY5	Microglia	0.145099	0.147692	Immune
ADCY5	Dopaminergic	0.128918	0.555556	Neurons
ADCY5	Astrocyte	0.0945749	0.180251	Astrocytes
ADCY5	OPC	0.0886747	0.0952381	Oligos
ADCY5	GABAergic	0.0854326	0.284553	Neurons
ANO3	OPC	0.28509	0.0884354	Oligos
ANO3	Endothelial cell	0.215618	0.108108	Vascular
ANO3	GABAergic	0.19438	0.186992	Neurons
ANO3	Microglia	0.0941963	0.0276923	Immune
ANO3	Dopaminergic	0.0892713	0.111111	Neurons
ANO3	Oligodendrocyte	0.0644973	0.0192037	Oligos
ANO3	Astrocyte	0.0569476	0.031348	Astrocytes
ATP1A3	GABAergic	0.572039	2.38211	Neurons
ATP1A3	Dopaminergic	0.332542	1.79167	Neurons
ATP1A3	Astrocyte	0.0374934	0.0893417	Astrocytes
ATP1A3	OPC	0.0287079	0.0385487	Oligos
ATP1A3	Microglia	0.0120892	0.0153846	Immune
ATP1A3	Oligodendrocyte	0.0109022	0.0140515	Oligos
ATP1A3	Endothelial cell	0.00622629	0.0135135	Vascular
CACNA1A	OPC	0.27402	1.13605	Oligos
CACNA1A	Dopaminergic	0.242129	4.02778	Neurons
CACNA1A	GABAergic	0.218157	2.80488	Neurons
CACNA1A	Microglia	0.112767	0.443077	Immune
CACNA1A	Astrocyte	0.0864965	0.636364	Astrocytes
CACNA1A	Endothelial cell	0.0362989	0.243243	Vascular
CACNA1A	Oligodendrocyte	0.0301318	0.119906	Oligos
DDC	Dopaminergic	0.83915	0.277778	Neurons
DDC	GABAergic	0.0953306	0.0243902	Neurons
DDC	Astrocyte	0.0321185	0.00470219	Astrocytes
DDC	OPC	0.0274856	0.00226757	Oligos
DDC	Oligodendrocyte	0.00591488	0.000468384	Oligos
DDC	Endothelial cell	0	0	Vascular
DDC	Microglia	0	0	Immune
DNAJC12	GABAergic	0.334891	0.682927	Neurons
DNAJC12	Dopaminergic	0.310581	0.819444	Neurons
DNAJC12	Oligodendrocyte	0.10649	0.0672131	Oligos
DNAJC12	Endothelial cell	0.0890007	0.0945946	Vascular
DNAJC12	OPC	0.0689682	0.0453515	Oligos
DNAJC12	Astrocyte	0.0604448	0.0705329	Astrocytes
DNAJC12	Microglia	0.029624	0.0184615	Immune
GCH1	Dopaminergic	0.373517	0.486111	Neurons
GCH1	Astrocyte	0.160664	0.0924765	Astrocytes
GCH1	Endothelial cell	0.154656	0.0810811	Vascular
GCH1	Microglia	0.110104	0.0338461	Immune
GCH1	OPC	0.0908827	0.0294785	Oligos
GCH1	Oligodendrocyte	0.0616825	0.0192037	Oligos
GCH1	GABAergic	0.0484947	0.0487805	Neurons
GNAL	GABAergic	0.331425	1.04878	Neurons
GNAL	Dopaminergic	0.210322	0.861111	Neurons
GNAL	OPC	0.164445	0.1678	Oligos
GNAL	Astrocyte	0.0986785	0.178683	Astrocytes
GNAL	Endothelial cell	0.0901279	0.148649	Vascular
GNAL	Microglia	0.0636347	0.0615385	Immune
GNAL	Oligodendrocyte	0.0413663	0.0405152	Oligos
HPCA	GABAergic	0.501965	0.341463	Neurons
HPCA	Astrocyte	0.233547	0.0909091	Astrocytes
HPCA	OPC	0.144726	0.031746	Oligos
HPCA	Dopaminergic	0.0631224	0.0555556	Neurons
HPCA	Microglia	0.0444032	0.00923077	Immune
HPCA	Oligodendrocyte	0.0122355	0.00257611	Oligos
HPCA	Endothelial cell	0	0	Vascular
KCNA1	GABAergic	0.474168	0.121951	Neurons
KCNA1	OPC	0.300766	0.0249433	Oligos
KCNA1	Endothelial cell	0.100812	0.0135135	Vascular
KCNA1	Dopaminergic	0.0834775	0.0277778	Neurons
KCNA1	Astrocyte	0.031951	0.00470219	Astrocytes
KCNA1	Oligodendrocyte	0.00882606	0.000702576	Oligos
KCNA1	Microglia	0	0	Immune
KCNMA1	OPC	0.30353	1.23583	Oligos
KCNMA1	Dopaminergic	0.170886	2.79167	Neurons
KCNMA1	GABAergic	0.153889	1.94309	Neurons
KCNMA1	Astrocyte	0.138406	1	Astrocytes
KCNMA1	Microglia	0.122003	0.470769	Immune
KCNMA1	Endothelial cell	0.069817	0.45946	Vascular
KCNMA1	Oligodendrocyte	0.0414688	0.162061	Oligos
KCTD17	GABAergic	0.24753	0.138211	Neurons
KCTD17	OPC	0.188915	0.0340136	Oligos
KCTD17	Astrocyte	0.181511	0.0579937	Astrocytes
KCTD17	Oligodendrocyte	0.130094	0.0224824	Oligos
KCTD17	Dopaminergic	0.115353	0.0833333	Neurons
KCTD17	Microglia	0.0901609	0.0153846	Immune
KCTD17	Endothelial cell	0.0464356	0.0135135	Vascular
KMT2B	Endothelial cell	0.241372	0.121622	Vascular
KMT2B	OPC	0.160026	0.0498866	Oligos
KMT2B	Microglia	0.13539	0.04	Immune
KMT2B	GABAergic	0.134553	0.130081	Neurons
KMT2B	Oligodendrocyte	0.123662	0.0370023	Oligos
KMT2B	Astrocyte	0.116166	0.0642633	Astrocytes
KMT2B	Dopaminergic	0.0888306	0.111111	Neurons
PNKD	OPC	0.174425	0.294785	Oligos
PNKD	GABAergic	0.15357	0.804878	Neurons
PNKD	Microglia	0.147921	0.236923	Immune
PNKD	Dopaminergic	0.141325	0.958333	Neurons
PNKD	Endothelial cell	0.138516	0.378378	Vascular
PNKD	Oligodendrocyte	0.129788	0.210539	Oligos
PNKD	Astrocyte	0.114456	0.34326	Astrocytes
PRKRA	GABAergic	0.198235	0.707317	Neurons
PRKRA	Dopaminergic	0.144411	0.666667	Neurons
PRKRA	OPC	0.141902	0.163265	Oligos
PRKRA	Endothelial cell	0.138065	0.256757	Vascular
PRKRA	Astrocyte	0.131274	0.268025	Astrocytes
PRKRA	Oligodendrocyte	0.130419	0.144028	Oligos
PRKRA	Microglia	0.115694	0.126154	Immune
PTS	Dopaminergic	0.195203	1.26389	Neurons
PTS	GABAergic	0.178706	0.894309	Neurons
PTS	Endothelial cell	0.160613	0.418919	Vascular
PTS	Oligodendrocyte	0.138953	0.215223	Oligos
PTS	Microglia	0.118705	0.181538	Immune
PTS	OPC	0.108201	0.174603	Oligos
PTS	Astrocyte	0.0996187	0.285266	Astrocytes
QDPR	Oligodendrocyte	0.249932	1.62553	Oligos
QDPR	Astrocyte	0.170109	2.04545	Astrocytes
QDPR	Dopaminergic	0.149168	4.05556	Neurons
QDPR	Microglia	0.132243	0.849231	Immune
QDPR	Endothelial cell	0.118451	1.2973	Vascular
QDPR	OPC	0.112777	0.764172	Oligos
QDPR	GABAergic	0.06732	1.41463	Neurons
SCN8A	GABAergic	0.420358	1.49593	Neurons
SCN8A	Dopaminergic	0.280533	1.29167	Neurons
SCN8A	OPC	0.120539	0.138322	Oligos
SCN8A	Astrocyte	0.0746614	0.152038	Astrocytes
SCN8A	Microglia	0.0452679	0.0492308	Immune
SCN8A	Oligodendrocyte	0.0367835	0.0405152	Oligos
SCN8A	Endothelial cell	0.0218572	0.0405405	Vascular
SGCE	OPC	0.192978	0.303855	Oligos
SGCE	GABAergic	0.166497	0.813008	Neurons
SGCE	Oligodendrocyte	0.16565	0.250351	Oligos
SGCE	Dopaminergic	0.151689	0.958333	Neurons
SGCE	Astrocyte	0.131264	0.366771	Astrocytes
SGCE	Endothelial cell	0.111506	0.283784	Vascular
SGCE	Microglia	0.0804157	0.12	Immune
SLC18A2	Dopaminergic	0.913088	9.375	Neurons
SLC18A2	GABAergic	0.0286859	0.227642	Neurons
SLC18A2	Microglia	0.0241064	0.0584615	Immune
SLC18A2	Oligodendrocyte	0.0121093	0.0297424	Oligos
SLC18A2	Astrocyte	0.0110454	0.0501567	Astrocytes
SLC18A2	Endothelial cell	0.00653448	0.027027	Vascular
SLC18A2	OPC	0.00443073	0.0113379	Oligos
SLC2A1	Endothelial cell	0.612325	0.540541	Vascular
SLC2A1	Astrocyte	0.114824	0.111285	Astrocytes
SLC2A1	OPC	0.0871896	0.0476191	Oligos
SLC2A1	Oligodendrocyte	0.0813068	0.0426229	Oligos
SLC2A1	Microglia	0.0772792	0.04	Immune
SLC2A1	GABAergic	0.0144003	0.0243902	Neurons
SLC2A1	Dopaminergic	0.0126759	0.0277778	Neurons
SLC6A3	Dopaminergic	0.969347	4.95833	Neurons
SLC6A3	Microglia	0.017827	0.0215385	Immune
SLC6A3	Oligodendrocyte	0.00689001	0.00843091	Oligos
SLC6A3	Astrocyte	0.00415706	0.00940439	Astrocytes
SLC6A3	OPC	0.00177872	0.00226757	Oligos
SLC6A3	Endothelial cell	0	0	Vascular
SLC6A3	GABAergic	0	0	Neurons
SPR	Dopaminergic	0.387303	0.0555556	Neurons
SPR	Astrocyte	0.247067	0.015674	Astrocytes
SPR	Endothelial cell	0.233864	0.0135135	Vascular
SPR	Microglia	0.0908157	0.00307692	Immune
SPR	Oligodendrocyte	0.0409495	0.00140515	Oligos
SPR	GABAergic	0	0	Neurons
SPR	OPC	0	0	Oligos
TH	Dopaminergic	0.87269	10.3194	Neurons
TH	GABAergic	0.0925137	0.845528	Neurons
TH	Microglia	0.0209312	0.0584615	Immune
TH	Astrocyte	0.00719294	0.0376176	Astrocytes
TH	Oligodendrocyte	0.00513297	0.0145199	Oligos
TH	OPC	0.00153885	0.00453515	Oligos
TH	Endothelial cell	0	0	Vascular
THAP1	GABAergic	0.247578	0.130081	Neurons
THAP1	Dopaminergic	0.245173	0.166667	Neurons
THAP1	OPC	0.214145	0.0362812	Oligos
THAP1	Oligodendrocyte	0.12385	0.0201405	Oligos
THAP1	Astrocyte	0.119907	0.0360502	Astrocytes
THAP1	Endothelial cell	0.0493473	0.0135135	Vascular
THAP1	Microglia	0	0	Immune
TOR1A	GABAergic	0.28092	0.186992	Neurons
TOR1A	OPC	0.169032	0.0362812	Oligos
TOR1A	Dopaminergic	0.16127	0.138889	Neurons
TOR1A	Oligodendrocyte	0.129588	0.0266979	Oligos
TOR1A	Microglia	0.0907558	0.0184615	Immune
TOR1A	Astrocyte	0.0905315	0.0344828	Astrocytes
TOR1A	Endothelial cell	0.0779033	0.027027	Vascular
TUBB4A	Oligodendrocyte	0.278453	0.555269	Oligos
TUBB4A	Endothelial cell	0.177068	0.594595	Vascular
TUBB4A	Dopaminergic	0.139957	1.16667	Neurons
TUBB4A	GABAergic	0.127449	0.821138	Neurons
TUBB4A	Astrocyte	0.106287	0.39185	Astrocytes
TUBB4A	Microglia	0.0922011	0.181538	Immune
TUBB4A	OPC	0.0785856	0.163265	Oligos
