# Supplementary material for: Dystonia genes functionally converge in specific neurons and share neurobiology with psychiatric disorders
Source: Brain. 2020 Aug 21;143(9):2771–87. doi: 10.1093/brain/awaa217 (PMC8354373; doi:10.1093/brain/awaa217)
Supplement: awaa217_Supplementary_Data [file awaa217_supplementary_data.zip › awaa217-suppl_data/Supplementary_Table_4_-_Syngo_Analysis_Results.xlsx]

## Sheet: SNIG_cyan
GO term ID	GO domain	GO term name	GO term name - hierarchical structure	GO parent term ID	GSEA p-value	GSEA 'gene cluster' FDR corrected p-value	genes - hgnc_id	genes - hgnc_symbol	genes - your genelist input
GO:0045202	CC	synapse	synapse		1.22654e-05	0.000282105	HGNC:9391;HGNC:10934;HGNC:29647;HGNC:3280;HGNC:9246;HGNC:17787;HGNC:4452;HGNC:1750;HGNC:8660;HGNC:1765;HGNC:1749;HGNC:1767;HGNC:6156;HGNC:4088;HGNC:23149;HGNC:16018;HGNC:946;HGNC:2310;HGNC:8881;HGNC:14674;HGNC:4814;HGNC:2696;HGNC:2176;HGNC:9316;HGNC:14436;HGNC:13406;HGNC:30339;HGNC:31922;HGNC:578;HGNC:1395;HGNC:4571;HGNC:4081;HGNC:4588;HGNC:4573;HGNC:16832;HGNC:864;HGNC:17328;HGNC:11138;HGNC:9767…	PRKAR2A;SLC18A1;MAGI3;EIF3B;PPFIA2;LIN7A;GPC4;CDH11;PCDH8;CDH6;CDH10;CDH8;ITGB3;GABRG3;UNC13C;CADPS2;MAGI1;CPLX2;PFN1;PCDH15;KALRN;DBNL;CNTN6;PPP3CC;RAPH1;PCLO;RIMBP2;ERC2;APBA1;CACNA1H;GRIA1;GABRB1;GRIN2D;GRIA3;ATP6V1F;ATP6V1G1;DTNBP1;SNCA;RAB27B;RAB3C;RAB5A;SLC10A4;SLC18A2;SLC32A1;SV2C;SYT9;SCG2;IGF1;KCNA3;EPHB2;KCNJ6;SLC6A3;NCSTN;GLRA3;CHRNA4;CHRNA6;HTR2A;ERBB4;DRD2;ITPR1;CBLN1;LAMC1;GRIP1;PRK…	PRKAR2A;SLC18A1;MAGI3;EIF3B;PPFIA2;LIN7A;GPC4;CDH11;PCDH8;CDH6;CDH10;CDH8;ITGB3;GABRG3;UNC13C;CADPS2;MAGI1;CPLX2;PFN1;PCDH15;KALRN;DBNL;CNTN6;PPP3CC;RAPH1;PCLO;RIMBP2;ERC2;APBA1;CACNA1H;GRIA1;GABRB1;GRIN2D;GRIA3;ATP6V1F;ATP6V1G1;DTNBP1;SNCA;RAB27B;RAB3C;RAB5A;SLC10A4;SLC18A2;SLC32A1;SV2C;SYT9;SCG2;IGF1;KCNA3;EPHB2;KCNJ6;SLC6A3;NCSTN;GLRA3;CHRNA4;CHRNA6;HTR2A;ERBB4;DRD2;ITPR1;CBLN1;LAMC1;GRIP1;PRK…
GO:0097060	CC	synaptic membrane	├─ synaptic membrane	GO:0045202	0.0813664	0.103968	HGNC:1767;HGNC:6156;HGNC:4088	CDH8;ITGB3;GABRG3	CDH8;ITGB3;GABRG3
GO:0099243	CC	extrinsic component of synaptic membrane	│ ├─ extrinsic component of synaptic membrane	GO:0097060
GO:0099699	CC	integral component of synaptic membrane	│ └─ integral component of synaptic membrane	GO:0097060			HGNC:6156;HGNC:4088	ITGB3;GABRG3	ITGB3;GABRG3
GO:0098793	CC	presynapse	├─ presynapse	GO:0045202	0.000205645	0.00236491	HGNC:23149;HGNC:16018;HGNC:946;HGNC:2310;HGNC:8881;HGNC:14674;HGNC:4814;HGNC:2696;HGNC:2176;HGNC:9316;HGNC:14436;HGNC:9246;HGNC:13406;HGNC:30339;HGNC:31922;HGNC:578;HGNC:1395;HGNC:4571;HGNC:4081;HGNC:4588;HGNC:1749;HGNC:4573;HGNC:16832;HGNC:864;HGNC:17328;HGNC:11138;HGNC:9767;HGNC:30269;HGNC:9783;HGNC:22980;HGNC:10935;HGNC:11018;HGNC:30670;HGNC:19265;HGNC:10575;HGNC:5464;HGNC:4452;HGNC:6221;HGNC:…	UNC13C;CADPS2;MAGI1;CPLX2;PFN1;PCDH15;KALRN;DBNL;CNTN6;PPP3CC;RAPH1;PPFIA2;PCLO;RIMBP2;ERC2;APBA1;CACNA1H;GRIA1;GABRB1;GRIN2D;CDH10;GRIA3;ATP6V1F;ATP6V1G1;DTNBP1;SNCA;RAB27B;RAB3C;RAB5A;SLC10A4;SLC18A2;SLC32A1;SV2C;SYT9;SCG2;IGF1;GPC4;KCNA3;EPHB2;KCNJ6;SLC6A3;NCSTN;GLRA3;CHRNA4;CHRNA6;HTR2A;ERBB4;DRD2;ITPR1	UNC13C;CADPS2;MAGI1;CPLX2;PFN1;PCDH15;KALRN;DBNL;CNTN6;PPP3CC;RAPH1;PPFIA2;PCLO;RIMBP2;ERC2;APBA1;CACNA1H;GRIA1;GABRB1;GRIN2D;CDH10;GRIA3;ATP6V1F;ATP6V1G1;DTNBP1;SNCA;RAB27B;RAB3C;RAB5A;SLC10A4;SLC18A2;SLC32A1;SV2C;SYT9;SCG2;IGF1;GPC4;KCNA3;EPHB2;KCNJ6;SLC6A3;NCSTN;GLRA3;CHRNA4;CHRNA6;HTR2A;ERBB4;DRD2;ITPR1
GO:0099523	CC	presynaptic cytosol	│ ├─ presynaptic cytosol	GO:0098793	0.293209	0.293209	HGNC:9316;HGNC:14436;HGNC:9246	PPP3CC;RAPH1;PPFIA2	PPP3CC;RAPH1;PPFIA2
GO:0099569	CC	presynaptic cytoskeleton	│ ├─ presynaptic cytoskeleton	GO:0098793
GO:0099182	CC	presynaptic intermediate filament cytoskeleton	│ │ ├─ presynaptic intermediate filament cytoskeleton	GO:0099569
GO:0099143	CC	presynaptic actin cytoskeleton	│ │ └─ presynaptic actin cytoskeleton	GO:0099569
GO:0048786	CC	presynaptic active zone	│ ├─ presynaptic active zone	GO:0098793	0.038972	0.0717825	HGNC:13406;HGNC:30339;HGNC:31922;HGNC:578;HGNC:1395;HGNC:4571;HGNC:4081;HGNC:4588;HGNC:1749;HGNC:4573	PCLO;RIMBP2;ERC2;APBA1;CACNA1H;GRIA1;GABRB1;GRIN2D;CDH10;GRIA3	PCLO;RIMBP2;ERC2;APBA1;CACNA1H;GRIA1;GABRB1;GRIN2D;CDH10;GRIA3
GO:0098831	CC	presynaptic active zone cytoplasmic component	│ │ ├─ presynaptic active zone cytoplasmic component	GO:0048786	0.119425	0.130798	HGNC:13406;HGNC:30339;HGNC:31922	PCLO;RIMBP2;ERC2	PCLO;RIMBP2;ERC2
GO:0048787	CC	presynaptic active zone membrane	│ │ └─ presynaptic active zone membrane	GO:0048786	0.0620468	0.0932791	HGNC:578;HGNC:1395;HGNC:4571;HGNC:4081;HGNC:4588;HGNC:1749;HGNC:4573	APBA1;CACNA1H;GRIA1;GABRB1;GRIN2D;CDH10;GRIA3	APBA1;CACNA1H;GRIA1;GABRB1;GRIN2D;CDH10;GRIA3
GO:0099029	CC	anchored component of presynaptic active zone membrane	│ │ ├─ anchored component of presynaptic active zone membrane	GO:0048787
GO:0098891	CC	extrinsic component of presynaptic active zone membrane	│ │ ├─ extrinsic component of presynaptic active zone membrane	GO:0048787
GO:0099059	CC	integral component of presynaptic active zone membrane	│ │ └─ integral component of presynaptic active zone membrane	GO:0048787	0.0648898	0.0932791	HGNC:1395;HGNC:4571;HGNC:4081;HGNC:4588;HGNC:1749;HGNC:4573	CACNA1H;GRIA1;GABRB1;GRIN2D;CDH10;GRIA3	CACNA1H;GRIA1;GABRB1;GRIN2D;CDH10;GRIA3
GO:0098833	CC	presynaptic endocytic zone	│ ├─ presynaptic endocytic zone	GO:0098793
GO:0098835	CC	presynaptic endocytic zone membrane	│ │ └─ presynaptic endocytic zone membrane	GO:0098833
GO:0098894	CC	extrinsic component of presynaptic endocytic zone membrane	│ │ └─ extrinsic component of presynaptic endocytic zone membrane	GO:0098835
GO:0098830	CC	presynaptic endosome	│ ├─ presynaptic endosome	GO:0098793
GO:0098954	CC	presynaptic endosome membrane	│ │ └─ presynaptic endosome membrane	GO:0098830
GO:0099067	CC	integral component of presynaptic endosome membrane	│ │ └─ integral component of presynaptic endosome membrane	GO:0098954
GO:0008021	CC	synaptic vesicle	│ ├─ synaptic vesicle	GO:0098793	0.0405727	0.0717825	HGNC:16832;HGNC:864;HGNC:17328;HGNC:11138;HGNC:9767;HGNC:30269;HGNC:9783;HGNC:22980;HGNC:10935;HGNC:11018;HGNC:30670;HGNC:19265	ATP6V1F;ATP6V1G1;DTNBP1;SNCA;RAB27B;RAB3C;RAB5A;SLC10A4;SLC18A2;SLC32A1;SV2C;SYT9	ATP6V1F;ATP6V1G1;DTNBP1;SNCA;RAB27B;RAB3C;RAB5A;SLC10A4;SLC18A2;SLC32A1;SV2C;SYT9
GO:0034592	CC	synaptic vesicle lumen	│ │ ├─ synaptic vesicle lumen	GO:0008021
GO:0030672	CC	synaptic vesicle membrane	│ │ └─ synaptic vesicle membrane	GO:0008021	0.029395	0.0676086	HGNC:17328;HGNC:11138;HGNC:9767;HGNC:30269;HGNC:9783;HGNC:22980;HGNC:10935;HGNC:11018;HGNC:30670;HGNC:19265	DTNBP1;SNCA;RAB27B;RAB3C;RAB5A;SLC10A4;SLC18A2;SLC32A1;SV2C;SYT9	DTNBP1;SNCA;RAB27B;RAB3C;RAB5A;SLC10A4;SLC18A2;SLC32A1;SV2C;SYT9
GO:0098993	CC	anchored component of synaptic vesicle membrane	│ │ ├─ anchored component of synaptic vesicle membrane	GO:0030672	0.119425	0.130798	HGNC:9767;HGNC:30269;HGNC:9783	RAB27B;RAB3C;RAB5A	RAB27B;RAB3C;RAB5A
GO:0098850	CC	extrinsic component of synaptic vesicle membrane	│ │ ├─ extrinsic component of synaptic vesicle membrane	GO:0030672
GO:0030285	CC	integral component of synaptic vesicle membrane	│ │ └─ integral component of synaptic vesicle membrane	GO:0030672	0.110936	0.130798	HGNC:22980;HGNC:10935;HGNC:11018;HGNC:30670;HGNC:19265	SLC10A4;SLC18A2;SLC32A1;SV2C;SYT9	SLC10A4;SLC18A2;SLC32A1;SV2C;SYT9
GO:0098992	CC	neuronal dense core vesicle	│ ├─ neuronal dense core vesicle	GO:0098793	0.0700685	0.0947985	HGNC:10935;HGNC:10575;HGNC:5464	SLC18A2;SCG2;IGF1	SLC18A2;SCG2;IGF1
GO:0099013	CC	neuronal dense core vesicle lumen	│ │ ├─ neuronal dense core vesicle lumen	GO:0098992			HGNC:5464	IGF1	IGF1
GO:0099012	CC	neuronal dense core vesicle membrane	│ │ └─ neuronal dense core vesicle membrane	GO:0098992			HGNC:10935	SLC18A2	SLC18A2
GO:0098674	CC	extrinsic component of neuronal dense core vesicle membrane	│ │ ├─ extrinsic component of neuronal dense core vesicle membrane	GO:0099012
GO:0099066	CC	integral component of neuronal dense core vesicle membrane	│ │ └─ integral component of neuronal dense core vesicle membrane	GO:0099012			HGNC:10935	SLC18A2	SLC18A2
GO:0042734	CC	presynaptic membrane	│ ├─ presynaptic membrane	GO:0098793	0.00880155	0.0404871	HGNC:2176;HGNC:4452;HGNC:6221;HGNC:3393;HGNC:6267;HGNC:11049;HGNC:17091;HGNC:4328;HGNC:4571;HGNC:4573;HGNC:4588;HGNC:1958;HGNC:15963;HGNC:5293;HGNC:3432;HGNC:3023	CNTN6;GPC4;KCNA3;EPHB2;KCNJ6;SLC6A3;NCSTN;GLRA3;GRIA1;GRIA3;GRIN2D;CHRNA4;CHRNA6;HTR2A;ERBB4;DRD2	CNTN6;GPC4;KCNA3;EPHB2;KCNJ6;SLC6A3;NCSTN;GLRA3;GRIA1;GRIA3;GRIN2D;CHRNA4;CHRNA6;HTR2A;ERBB4;DRD2
GO:0099026	CC	anchored component of presynaptic membrane	│ │ ├─ anchored component of presynaptic membrane	GO:0042734			HGNC:2176;HGNC:4452	CNTN6;GPC4	CNTN6;GPC4
GO:0098888	CC	extrinsic component of presynaptic membrane	│ │ ├─ extrinsic component of presynaptic membrane	GO:0042734
GO:0099056	CC	integral component of presynaptic membrane	│ │ └─ integral component of presynaptic membrane	GO:0042734	0.0146671	0.0562238	HGNC:6221;HGNC:3393;HGNC:6267;HGNC:11049;HGNC:17091;HGNC:4328;HGNC:4571;HGNC:4573;HGNC:4588;HGNC:1958;HGNC:15963;HGNC:5293;HGNC:3432;HGNC:3023	KCNA3;EPHB2;KCNJ6;SLC6A3;NCSTN;GLRA3;GRIA1;GRIA3;GRIN2D;CHRNA4;CHRNA6;HTR2A;ERBB4;DRD2	KCNA3;EPHB2;KCNJ6;SLC6A3;NCSTN;GLRA3;GRIA1;GRIA3;GRIN2D;CHRNA4;CHRNA6;HTR2A;ERBB4;DRD2
SYNGO:presyn_ribosome	CC	presynaptic ribosome	│ ├─ presynaptic ribosome	GO:0098793
SYNGO:presyn_er	CC	presynaptic ER	│ └─ presynaptic ER	GO:0098793			HGNC:6180	ITPR1	ITPR1
SYNGO:presyn_er_membrane	CC	presynaptic ER membrane	│ ├─ presynaptic ER membrane	SYNGO:presyn_er
SYNGO:presyn_er_membrane_integral	CC	integral component of presynaptic ER membrane	│ │ └─ integral component of presynaptic ER membrane	SYNGO:presyn_er_membrane
SYNGO:presyn_ser	CC	presynaptic SER	│ └─ presynaptic SER	SYNGO:presyn_er			HGNC:6180	ITPR1	ITPR1
SYNGO:presyn_ser_membrane	CC	presynaptic SER membrane	│ └─ presynaptic SER membrane	SYNGO:presyn_ser			HGNC:6180	ITPR1	ITPR1
SYNGO:presyn_ser_membrane_integral	CC	integral component of presynaptic SER membrane	│ └─ integral component of presynaptic SER membrane	SYNGO:presyn_ser_membrane			HGNC:6180	ITPR1	ITPR1
GO:0043083	CC	synaptic cleft	├─ synaptic cleft	GO:0045202			HGNC:1543;HGNC:6492	CBLN1;LAMC1	CBLN1;LAMC1
GO:0098965	CC	extracellular matrix of synaptic cleft	│ └─ extracellular matrix of synaptic cleft	GO:0043083
GO:0098794	CC	postsynapse	├─ postsynapse	GO:0045202	0.00142347	0.0103363	HGNC:18708;HGNC:9392;HGNC:10935;HGNC:2310;HGNC:8881;HGNC:24596;HGNC:11438;HGNC:2696;HGNC:21292;HGNC:9399;HGNC:3942;HGNC:6872;HGNC:30368;HGNC:24476;HGNC:2928;HGNC:4081;HGNC:1958;HGNC:4328;HGNC:4078;HGNC:6239;HGNC:1749;HGNC:3032;HGNC:15474;HGNC:17328;HGNC:9059;HGNC:3420;HGNC:30036;HGNC:3297;HGNC:4814;HGNC:2674;HGNC:2901;HGNC:19701;HGNC:19410;HGNC:4571;HGNC:4588;HGNC:2701;HGNC:3432;HGNC:28283;HGNC:1…	GRIP1;PRKAR2B;SLC18A2;CPLX2;PFN1;DYNLL2;STX3;DBNL;RIMS3;PRKCD;MTOR;MAPK10;DLGAP3;DLGAP4;DMD;GABRB1;CHRNA4;GLRA3;GABRA4;KCND3;CDH10;DRP2;SHANK1;DTNBP1;PLCB4;EPS8;PLEKHA5;EIF4G2;KALRN;DAPK1;DLG2;CNKSR2;LRRTM3;GRIA1;GRIN2D;DCC;ERBB4;GSG1L;CACNG3;PTPRO;GRIA3;GRIN3A;RAB5A;KCNA3;EPHB2;CACNA1H;SLC6A3;SLC8A1;CHRNA6;HTR2A;FLRT3;PCDH8;DRD2;ITPR1	GRIP1;PRKAR2B;SLC18A2;CPLX2;PFN1;DYNLL2;STX3;DBNL;RIMS3;PRKCD;MTOR;MAPK10;DLGAP3;DLGAP4;DMD;GABRB1;CHRNA4;GLRA3;GABRA4;KCND3;CDH10;DRP2;SHANK1;DTNBP1;PLCB4;EPS8;PLEKHA5;EIF4G2;KALRN;DAPK1;DLG2;CNKSR2;LRRTM3;GRIA1;GRIN2D;DCC;ERBB4;GSG1L;CACNG3;PTPRO;GRIA3;GRIN3A;RAB5A;KCNA3;EPHB2;CACNA1H;SLC6A3;SLC8A1;CHRNA6;HTR2A;FLRT3;PCDH8;DRD2;ITPR1
GO:0099524	CC	postsynaptic cytosol	│ ├─ postsynaptic cytosol	GO:0098794	0.178022	0.186114	HGNC:21292;HGNC:9399;HGNC:3942	RIMS3;PRKCD;MTOR	RIMS3;PRKCD;MTOR
GO:0099571	CC	postsynaptic cytoskeleton	│ ├─ postsynaptic cytoskeleton	GO:0098794
GO:0099160	CC	postsynaptic intermediate filament cytoskeleton	│ │ ├─ postsynaptic intermediate filament cytoskeleton	GO:0099571
GO:0098871	CC	postsynaptic actin cytoskeleton	│ │ ├─ postsynaptic actin cytoskeleton	GO:0099571
GO:0150050	CC	postsynaptic septin cytoskeleton	│ │ ├─ postsynaptic septin cytoskeleton	GO:0099571
GO:0099189	CC	postsynaptic spectrin-associated cytoskeleton	│ │ └─ postsynaptic spectrin-associated cytoskeleton	GO:0099571
GO:0097444	CC	spine apparatus	│ ├─ spine apparatus	GO:0098794
GO:0098897	CC	spine apparatus membrane	│ │ └─ spine apparatus membrane	GO:0097444
GO:0099065	CC	integral component of spine apparatus membrane	│ │ └─ integral component of spine apparatus membrane	GO:0098897
GO:0150051	CC	postsynaptic Golgi apparatus	│ ├─ postsynaptic Golgi apparatus	GO:0098794			HGNC:6872	MAPK10	MAPK10
GO:0099572	CC	postsynaptic specialization	│ ├─ postsynaptic specialization	GO:0098794	0.00179761	0.0103363	HGNC:30368;HGNC:24476;HGNC:2928;HGNC:4081;HGNC:1958;HGNC:4328;HGNC:4078;HGNC:6239;HGNC:1749;HGNC:3032;HGNC:15474;HGNC:17328;HGNC:9059;HGNC:3420;HGNC:24596;HGNC:30036;HGNC:3297;HGNC:18708;HGNC:4814;HGNC:2674;HGNC:2901;HGNC:19701;HGNC:19410;HGNC:4571;HGNC:4588;HGNC:2701;HGNC:3432;HGNC:28283;HGNC:1407;HGNC:9678;HGNC:4573;HGNC:16767	DLGAP3;DLGAP4;DMD;GABRB1;CHRNA4;GLRA3;GABRA4;KCND3;CDH10;DRP2;SHANK1;DTNBP1;PLCB4;EPS8;DYNLL2;PLEKHA5;EIF4G2;GRIP1;KALRN;DAPK1;DLG2;CNKSR2;LRRTM3;GRIA1;GRIN2D;DCC;ERBB4;GSG1L;CACNG3;PTPRO;GRIA3;GRIN3A	DLGAP3;DLGAP4;DMD;GABRB1;CHRNA4;GLRA3;GABRA4;KCND3;CDH10;DRP2;SHANK1;DTNBP1;PLCB4;EPS8;DYNLL2;PLEKHA5;EIF4G2;GRIP1;KALRN;DAPK1;DLG2;CNKSR2;LRRTM3;GRIA1;GRIN2D;DCC;ERBB4;GSG1L;CACNG3;PTPRO;GRIA3;GRIN3A
GO:0099091	CC	postsynaptic specialization, intracellular component	│ │ ├─ postsynaptic specialization, intracellular component	GO:0099572
GO:0099634	CC	postsynaptic specialization membrane	│ │ ├─ postsynaptic specialization membrane	GO:0099572	0.0825771		HGNC:4081;HGNC:1958;HGNC:4328;HGNC:4078;HGNC:6239;HGNC:1749	GABRB1;CHRNA4;GLRA3;GABRA4;KCND3;CDH10	GABRB1;CHRNA4;GLRA3;GABRA4;KCND3;CDH10
GO:0098892	CC	extrinsic component of postsynaptic specialization membrane	│ │ │ ├─ extrinsic component of postsynaptic specialization membrane	GO:0099634
GO:0099060	CC	integral component of postsynaptic specialization membrane	│ │ │ └─ integral component of postsynaptic specialization membrane	GO:0099634	0.0595378	0.0932791	HGNC:4081;HGNC:1958;HGNC:4328;HGNC:4078;HGNC:6239;HGNC:1749	GABRB1;CHRNA4;GLRA3;GABRA4;KCND3;CDH10	GABRB1;CHRNA4;GLRA3;GABRA4;KCND3;CDH10
GO:0014069	CC	postsynaptic density	│ │ ├─ postsynaptic density	GO:0099572	0.0216364	0.0622046	HGNC:3032;HGNC:15474;HGNC:17328;HGNC:9059;HGNC:3420;HGNC:24596;HGNC:30036;HGNC:3297;HGNC:18708;HGNC:4814;HGNC:2674;HGNC:2901;HGNC:19701;HGNC:19410;HGNC:4571;HGNC:4588;HGNC:2701;HGNC:3432;HGNC:28283;HGNC:1407;HGNC:9678;HGNC:4573;HGNC:16767	DRP2;SHANK1;DTNBP1;PLCB4;EPS8;DYNLL2;PLEKHA5;EIF4G2;GRIP1;KALRN;DAPK1;DLG2;CNKSR2;LRRTM3;GRIA1;GRIN2D;DCC;ERBB4;GSG1L;CACNG3;PTPRO;GRIA3;GRIN3A	DRP2;SHANK1;DTNBP1;PLCB4;EPS8;DYNLL2;PLEKHA5;EIF4G2;GRIP1;KALRN;DAPK1;DLG2;CNKSR2;LRRTM3;GRIA1;GRIN2D;DCC;ERBB4;GSG1L;CACNG3;PTPRO;GRIA3;GRIN3A
GO:0099092	CC	postsynaptic density, intracellular component	│ │ │ ├─ postsynaptic density, intracellular component	GO:0014069
GO:0098839	CC	postsynaptic density membrane	│ │ │ └─ postsynaptic density membrane	GO:0014069	0.0262982	0.0672064	HGNC:2901;HGNC:19701;HGNC:19410;HGNC:4571;HGNC:4588;HGNC:2701;HGNC:3432;HGNC:28283;HGNC:1407;HGNC:9678;HGNC:4573;HGNC:16767	DLG2;CNKSR2;LRRTM3;GRIA1;GRIN2D;DCC;ERBB4;GSG1L;CACNG3;PTPRO;GRIA3;GRIN3A	DLG2;CNKSR2;LRRTM3;GRIA1;GRIN2D;DCC;ERBB4;GSG1L;CACNG3;PTPRO;GRIA3;GRIN3A
GO:0099031	CC	anchored component of postsynaptic density membrane	│ │ │ ├─ anchored component of postsynaptic density membrane	GO:0098839			HGNC:2901	DLG2	DLG2
GO:0099147	CC	extrinsic component of postsynaptic density membrane	│ │ │ ├─ extrinsic component of postsynaptic density membrane	GO:0098839			HGNC:19701	CNKSR2	CNKSR2
GO:0099061	CC	integral component of postsynaptic density membrane	│ │ │ └─ integral component of postsynaptic density membrane	GO:0098839	0.0364	0.0717825	HGNC:19410;HGNC:4571;HGNC:4588;HGNC:2701;HGNC:3432;HGNC:28283;HGNC:1407;HGNC:9678;HGNC:4573;HGNC:16767	LRRTM3;GRIA1;GRIN2D;DCC;ERBB4;GSG1L;CACNG3;PTPRO;GRIA3;GRIN3A	LRRTM3;GRIA1;GRIN2D;DCC;ERBB4;GSG1L;CACNG3;PTPRO;GRIA3;GRIN3A
GO:0099629	CC	postsynaptic specialization of symmetric synapse	│ │ └─ postsynaptic specialization of symmetric synapse	GO:0099572
GO:0098843	CC	postsynaptic endocytic zone	│ ├─ postsynaptic endocytic zone	GO:0098794			HGNC:9783	RAB5A	RAB5A
GO:0098844	CC	postsynaptic endocytic zone membrane	│ │ └─ postsynaptic endocytic zone membrane	GO:0098843			HGNC:9783	RAB5A	RAB5A
GO:0098845	CC	postsynaptic endosome	│ ├─ postsynaptic endosome	GO:0098794
GO:0098895	CC	postsynaptic endosome membrane	│ │ ├─ postsynaptic endosome membrane	GO:0098845
GO:0098999	CC	extrinsic component of postsynaptic endosome membrane	│ │ │ └─ extrinsic component of postsynaptic endosome membrane	GO:0098895
GO:0098842	CC	postsynaptic early endosome	│ │ ├─ postsynaptic early endosome	GO:0098845
GO:0098896	CC	postsynaptic early endosome membrane	│ │ │ └─ postsynaptic early endosome membrane	GO:0098842
GO:0098998	CC	extrinsic component of postsynaptic early endosome membrane	│ │ │ └─ extrinsic component of postsynaptic early endosome membrane	GO:0098896
GO:0098837	CC	postsynaptic recycling endosome	│ │ └─ postsynaptic recycling endosome	GO:0098845
GO:0098944	CC	postsynaptic recycling endosome membrane	│ │ └─ postsynaptic recycling endosome membrane	GO:0098837
GO:0099033	CC	anchored component of postsynaptic recycling endosome membrane	│ │ └─ anchored component of postsynaptic recycling endosome membrane	GO:0098944
GO:0045211	CC	postsynaptic membrane	│ ├─ postsynaptic membrane	GO:0098794	0.0480961		HGNC:6221;HGNC:3393;HGNC:1395;HGNC:11049;HGNC:11068;HGNC:4571;HGNC:4573;HGNC:15963;HGNC:5293;HGNC:3762;HGNC:8660;HGNC:3023	KCNA3;EPHB2;CACNA1H;SLC6A3;SLC8A1;GRIA1;GRIA3;CHRNA6;HTR2A;FLRT3;PCDH8;DRD2	KCNA3;EPHB2;CACNA1H;SLC6A3;SLC8A1;GRIA1;GRIA3;CHRNA6;HTR2A;FLRT3;PCDH8;DRD2
GO:0099025	CC	anchored component of postsynaptic membrane	│ │ ├─ anchored component of postsynaptic membrane	GO:0045211
GO:0098890	CC	extrinsic component of postsynaptic membrane	│ │ ├─ extrinsic component of postsynaptic membrane	GO:0045211
GO:0099055	CC	integral component of postsynaptic membrane	│ │ └─ integral component of postsynaptic membrane	GO:0045211	0.0200122	0.0622046	HGNC:6221;HGNC:3393;HGNC:1395;HGNC:11049;HGNC:11068;HGNC:4571;HGNC:4573;HGNC:15963;HGNC:5293;HGNC:3762;HGNC:8660;HGNC:3023	KCNA3;EPHB2;CACNA1H;SLC6A3;SLC8A1;GRIA1;GRIA3;CHRNA6;HTR2A;FLRT3;PCDH8;DRD2	KCNA3;EPHB2;CACNA1H;SLC6A3;SLC8A1;GRIA1;GRIA3;CHRNA6;HTR2A;FLRT3;PCDH8;DRD2
SYNGO:postsyn_ribosome	CC	postsynaptic ribosome	│ ├─ postsynaptic ribosome	GO:0098794
SYNGO:postsyn_er	CC	postsynaptic ER	│ └─ postsynaptic ER	GO:0098794			HGNC:9059;HGNC:6180	PLCB4;ITPR1	PLCB4;ITPR1
SYNGO:postsyn_er_membrane	CC	postsynaptic ER membrane	│ ├─ postsynaptic ER membrane	SYNGO:postsyn_er
SYNGO:postsyn_er_membrane_integral	CC	integral component of postsynaptic ER membrane	│ │ └─ integral component of postsynaptic ER membrane	SYNGO:postsyn_er_membrane
SYNGO:postsyn_ser	CC	postsynaptic SER	│ └─ postsynaptic SER	SYNGO:postsyn_er			HGNC:9059;HGNC:6180	PLCB4;ITPR1	PLCB4;ITPR1
SYNGO:postsyn_ser_membrane	CC	postsynaptic SER membrane	│ └─ postsynaptic SER membrane	SYNGO:postsyn_ser			HGNC:6180	ITPR1	ITPR1
SYNGO:postsyn_ser_membrane_integral	CC	integral component of postsynaptic SER membrane	│ └─ integral component of postsynaptic SER membrane	SYNGO:postsyn_ser_membrane			HGNC:6180	ITPR1	ITPR1
GO:0099544	CC	extrasynaptic space	└─ extrasynaptic space	GO:0045202
GO:0098966	CC	perisynaptic extracellular matrix	└─ perisynaptic extracellular matrix	GO:0099544
SYNGO:synprocess	BP	process in the synapse	process in the synapse		7.68083e-06	0.000253467	HGNC:31922;HGNC:30339;HGNC:4571;HGNC:4573;HGNC:4081;HGNC:4588;HGNC:6267;HGNC:13406;HGNC:23149;HGNC:11438;HGNC:19265;HGNC:9246;HGNC:30670;HGNC:17328;HGNC:2310;HGNC:16018;HGNC:10935;HGNC:11018;HGNC:22980;HGNC:864;HGNC:16832;HGNC:9767;HGNC:9783;HGNC:11138;HGNC:563;HGNC:9316;HGNC:11049;HGNC:3023;HGNC:11068;HGNC:6180;HGNC:1958;HGNC:4078;HGNC:4088;HGNC:16767;HGNC:8010;HGNC:3420;HGNC:2901;HGNC:26802;HGN…	ERC2;RIMBP2;GRIA1;GRIA3;GABRB1;GRIN2D;KCNJ6;PCLO;UNC13C;STX3;SYT9;PPFIA2;SV2C;DTNBP1;CPLX2;CADPS2;SLC18A2;SLC32A1;SLC10A4;ATP6V1G1;ATP6V1F;RAB27B;RAB5A;SNCA;AP2B1;PPP3CC;SLC6A3;DRD2;SLC8A1;ITPR1;CHRNA4;GABRA4;GABRG3;GRIN3A;NRXN3;EPS8;DLG2;CNIH3;CACNG3;ERBB4;KALRN;GPC4;ITGB3;GSG1L;IL1RAP;PRKAR2A;PRKAR2B;PLCB4;CDH11;PCDH8;ARRB2;SHANK1;DLGAP3;PFN1;APBA1;GLRA3;HTR2A;CHRNB3;CHRNA6;DCC;IGF1;CNKSR2;RIMS…	ERC2;RIMBP2;GRIA1;GRIA3;GABRB1;GRIN2D;KCNJ6;PCLO;UNC13C;STX3;SYT9;PPFIA2;SV2C;DTNBP1;CPLX2;CADPS2;SLC18A2;SLC32A1;SLC10A4;ATP6V1G1;ATP6V1F;RAB27B;RAB5A;SNCA;AP2B1;PPP3CC;SLC6A3;DRD2;SLC8A1;ITPR1;CHRNA4;GABRA4;GABRG3;GRIN3A;NRXN3;EPS8;DLG2;CNIH3;CACNG3;ERBB4;KALRN;GPC4;ITGB3;GSG1L;IL1RAP;PRKAR2A;PRKAR2B;PLCB4;CDH11;PCDH8;ARRB2;SHANK1;DLGAP3;PFN1;APBA1;GLRA3;HTR2A;CHRNB3;CHRNA6;DCC;IGF1;CNKSR2;RIMS…
SYNGO:presynprocess	BP	process in the presynapse	├─ process in the presynapse	SYNGO:synprocess	0.00202708	0.011149	HGNC:31922;HGNC:30339;HGNC:4571;HGNC:4573;HGNC:4081;HGNC:4588;HGNC:6267;HGNC:13406;HGNC:23149;HGNC:11438;HGNC:19265;HGNC:9246;HGNC:30670;HGNC:17328;HGNC:2310;HGNC:16018;HGNC:10935;HGNC:11018;HGNC:22980;HGNC:864;HGNC:16832;HGNC:9767;HGNC:9783;HGNC:11138;HGNC:563;HGNC:9316;HGNC:11049;HGNC:3023	ERC2;RIMBP2;GRIA1;GRIA3;GABRB1;GRIN2D;KCNJ6;PCLO;UNC13C;STX3;SYT9;PPFIA2;SV2C;DTNBP1;CPLX2;CADPS2;SLC18A2;SLC32A1;SLC10A4;ATP6V1G1;ATP6V1F;RAB27B;RAB5A;SNCA;AP2B1;PPP3CC;SLC6A3;DRD2	ERC2;RIMBP2;GRIA1;GRIA3;GABRB1;GRIN2D;KCNJ6;PCLO;UNC13C;STX3;SYT9;PPFIA2;SV2C;DTNBP1;CPLX2;CADPS2;SLC18A2;SLC32A1;SLC10A4;ATP6V1G1;ATP6V1F;RAB27B;RAB5A;SNCA;AP2B1;PPP3CC;SLC6A3;DRD2
GO:0099509	BP	regulation of presynaptic cytosolic calcium levels	│ ├─ regulation of presynaptic cytosolic calcium levels	SYNGO:presynprocess			HGNC:31922;HGNC:30339	ERC2;RIMBP2	ERC2;RIMBP2
GO:1905056	BP	ATPase-coupled calcium ion transmembrane transporter activity involved in regulation of presynaptic cytosolic calcium levels	│ │ ├─ ATPase-coupled calcium ion transmembrane transporter activity involved in regulation of presynaptic cytosolic calcium levels	GO:0099509
GO:0099534	BP	calcium ion binding involved in regulation of presynaptic cytosolic calcium levels	│ │ ├─ calcium ion binding involved in regulation of presynaptic cytosolic calcium levels	GO:0099509
GO:0099626	BP	voltage-gated calcium channel activity involved in regulation of presynaptic cytosolic calcium levels	│ │ └─ voltage-gated calcium channel activity involved in regulation of presynaptic cytosolic calcium levels	GO:0099509			HGNC:30339	RIMBP2	RIMBP2
GO:0099635	BP	voltage-gated calcium channel activity involved in positive regulation of presynaptic cytosolic calcium levels	│ │ └─ voltage-gated calcium channel activity involved in positive regulation of presynaptic cytosolic calcium levels	GO:0099626
GO:0099505	BP	regulation of presynaptic membrane potential	│ ├─ regulation of presynaptic membrane potential	SYNGO:presynprocess	0.137828	0.174936	HGNC:4571;HGNC:4573;HGNC:4081;HGNC:4588;HGNC:6267	GRIA1;GRIA3;GABRB1;GRIN2D;KCNJ6	GRIA1;GRIA3;GABRB1;GRIN2D;KCNJ6
GO:0099507	BP	ligand-gated ion channel activity involved in regulation of presynaptic membrane potential	│ │ ├─ ligand-gated ion channel activity involved in regulation of presynaptic membrane potential	GO:0099505	0.0707866	0.101563	HGNC:4571;HGNC:4573;HGNC:4081;HGNC:4588	GRIA1;GRIA3;GABRB1;GRIN2D	GRIA1;GRIA3;GABRB1;GRIN2D
GO:0099508	BP	voltage-gated ion channel activity involved in regulation of presynaptic membrane potential	│ │ ├─ voltage-gated ion channel activity involved in regulation of presynaptic membrane potential	GO:0099505			HGNC:6267	KCNJ6	KCNJ6
GO:0150047	BP	G-protein coupled neurotransmitter receptor activity involved in regulation of presynaptic membrane potential	│ │ └─ G-protein coupled neurotransmitter receptor activity involved in regulation of presynaptic membrane potential	GO:0099505			HGNC:4081	GABRB1	GABRB1
GO:0099504	BP	synaptic vesicle cycle	│ ├─ synaptic vesicle cycle	SYNGO:presynprocess	0.00425262	0.0175421	HGNC:13406;HGNC:23149;HGNC:11438;HGNC:19265;HGNC:30339;HGNC:31922;HGNC:9246;HGNC:30670;HGNC:17328;HGNC:2310;HGNC:16018;HGNC:10935;HGNC:11018;HGNC:22980;HGNC:864;HGNC:16832;HGNC:9767;HGNC:9783;HGNC:11138;HGNC:563;HGNC:9316	PCLO;UNC13C;STX3;SYT9;RIMBP2;ERC2;PPFIA2;SV2C;DTNBP1;CPLX2;CADPS2;SLC18A2;SLC32A1;SLC10A4;ATP6V1G1;ATP6V1F;RAB27B;RAB5A;SNCA;AP2B1;PPP3CC	PCLO;UNC13C;STX3;SYT9;RIMBP2;ERC2;PPFIA2;SV2C;DTNBP1;CPLX2;CADPS2;SLC18A2;SLC32A1;SLC10A4;ATP6V1G1;ATP6V1F;RAB27B;RAB5A;SNCA;AP2B1;PPP3CC
GO:0098693	BP	regulation of synaptic vesicle cycle	│ │ ├─ regulation of synaptic vesicle cycle	GO:0099504
GO:0097091	BP	synaptic vesicle clustering	│ │ ├─ synaptic vesicle clustering	GO:0099504			HGNC:13406	PCLO	PCLO
GO:0099532	BP	synaptic vesicle endosomal processing	│ │ ├─ synaptic vesicle endosomal processing	GO:0099504
GO:0016182	BP	synaptic vesicle budding from endosome	│ │ │ ├─ synaptic vesicle budding from endosome	GO:0099532
GO:0016189	BP	synaptic vesicle to endosome fusion	│ │ │ └─ synaptic vesicle to endosome fusion	GO:0099532
GO:0016079	BP	synaptic vesicle exocytosis	│ │ ├─ synaptic vesicle exocytosis	GO:0099504	0.0168548	0.0370805	HGNC:23149;HGNC:11438;HGNC:19265;HGNC:30339;HGNC:31922;HGNC:9246;HGNC:30670;HGNC:17328;HGNC:2310;HGNC:16018	UNC13C;STX3;SYT9;RIMBP2;ERC2;PPFIA2;SV2C;DTNBP1;CPLX2;CADPS2	UNC13C;STX3;SYT9;RIMBP2;ERC2;PPFIA2;SV2C;DTNBP1;CPLX2;CADPS2
GO:0099502	BP	calcium-dependent activation of synaptic vesicle fusion	│ │ │ ├─ calcium-dependent activation of synaptic vesicle fusion	GO:0016079	0.0595413	0.089417	HGNC:19265;HGNC:30339;HGNC:31922	SYT9;RIMBP2;ERC2	SYT9;RIMBP2;ERC2
GO:0150037	BP	regulation of calcium-dependent activation of synaptic vesicle fusion	│ │ │ │ └─ regulation of calcium-dependent activation of synaptic vesicle fusion	GO:0099502			HGNC:30339;HGNC:31922	RIMBP2;ERC2	RIMBP2;ERC2
GO:2000300	BP	regulation of synaptic vesicle exocytosis	│ │ │ ├─ regulation of synaptic vesicle exocytosis	GO:0016079	0.344379	0.355141	HGNC:9246;HGNC:30670;HGNC:17328	PPFIA2;SV2C;DTNBP1	PPFIA2;SV2C;DTNBP1
GO:0016081	BP	synaptic vesicle docking	│ │ │ ├─ synaptic vesicle docking	GO:0016079
GO:0099148	BP	regulation of synaptic vesicle docking	│ │ │ │ └─ regulation of synaptic vesicle docking	GO:0016081
GO:0031629	BP	synaptic vesicle fusion to presynaptic active zone membrane	│ │ │ ├─ synaptic vesicle fusion to presynaptic active zone membrane	GO:0016079			HGNC:2310	CPLX2	CPLX2
GO:0031630	BP	regulation of synaptic vesicle fusion to presynaptic active zone membrane	│ │ │ │ └─ regulation of synaptic vesicle fusion to presynaptic active zone membrane	GO:0031629			HGNC:2310	CPLX2	CPLX2
GO:0016082	BP	synaptic vesicle priming	│ │ │ └─ synaptic vesicle priming	GO:0016079			HGNC:31922;HGNC:16018	ERC2;CADPS2	ERC2;CADPS2
GO:0010807	BP	regulation of synaptic vesicle priming	│ │ │ └─ regulation of synaptic vesicle priming	GO:0016082
GO:0098700	BP	synaptic vesicle neurotransmitter loading	│ │ ├─ synaptic vesicle neurotransmitter loading	GO:0099504	0.0196983	0.0406278	HGNC:10935;HGNC:11018;HGNC:22980	SLC18A2;SLC32A1;SLC10A4	SLC18A2;SLC32A1;SLC10A4
GO:0099162	BP	regulation of synaptic vesicle neurotransmitter loading	│ │ │ └─ regulation of synaptic vesicle neurotransmitter loading	GO:0098700			HGNC:22980	SLC10A4	SLC10A4
GO:0099180	BP	zinc ion import into synaptic vesicle	│ │ ├─ zinc ion import into synaptic vesicle	GO:0099504
GO:0097401	BP	synaptic vesicle proton loading	│ │ ├─ synaptic vesicle proton loading	GO:0099504			HGNC:864;HGNC:16832	ATP6V1G1;ATP6V1F	ATP6V1G1;ATP6V1F
GO:0048488	BP	synaptic vesicle endocytosis	│ │ └─ synaptic vesicle endocytosis	GO:0099504	0.209917	0.22346	HGNC:9767;HGNC:9783;HGNC:11138;HGNC:563;HGNC:9316	RAB27B;RAB5A;SNCA;AP2B1;PPP3CC	RAB27B;RAB5A;SNCA;AP2B1;PPP3CC
GO:1900242	BP	regulation of synaptic vesicle endocytosis	│ │ ├─ regulation of synaptic vesicle endocytosis	GO:0048488			HGNC:9316	PPP3CC	PPP3CC
GO:0016185	BP	synaptic vesicle budding from presynaptic endocytic zone membrane	│ │ ├─ synaptic vesicle budding from presynaptic endocytic zone membrane	GO:0048488
GO:0098694	BP	regulation of synaptic vesicle budding from presynaptic endocytic zone membrane	│ │ │ └─ regulation of synaptic vesicle budding from presynaptic endocytic zone membrane	GO:0016185
GO:0016191	BP	synaptic vesicle uncoating	│ │ └─ synaptic vesicle uncoating	GO:0048488
GO:0099525	BP	presynaptic dense core vesicle exocytosis	│ ├─ presynaptic dense core vesicle exocytosis	SYNGO:presynprocess
GO:0099161	BP	regulation of presynaptic dense core vesicle exocytosis	│ │ └─ regulation of presynaptic dense core vesicle exocytosis	GO:0099525
GO:0001504	BP	neurotransmitter uptake	│ ├─ neurotransmitter uptake	SYNGO:presynprocess			HGNC:11049	SLC6A3	SLC6A3
GO:0098810	BP	neurotransmitter reuptake	│ ├─ neurotransmitter reuptake	SYNGO:presynprocess			HGNC:3023	DRD2	DRD2
GO:0051580	BP	regulation of neurotransmitter uptake	│ │ └─ regulation of neurotransmitter uptake	GO:0098810			HGNC:3023	DRD2	DRD2
SYNGO:presyn_chaperoneProteinFolding	BP	presynaptic chaperone-mediated protein folding	│ └─ presynaptic chaperone-mediated protein folding	SYNGO:presynprocess
SYNGO:postsynprocess	BP	process in the postsynapse	├─ process in the postsynapse	SYNGO:synprocess	0.00142039	0.011149	HGNC:11068;HGNC:6180;HGNC:1958;HGNC:4078;HGNC:4081;HGNC:4088;HGNC:4588;HGNC:4571;HGNC:4573;HGNC:16767;HGNC:8010;HGNC:3420;HGNC:2901;HGNC:26802;HGNC:1407;HGNC:3432;HGNC:4814;HGNC:4452;HGNC:11438;HGNC:6156;HGNC:563;HGNC:9783;HGNC:28283	SLC8A1;ITPR1;CHRNA4;GABRA4;GABRB1;GABRG3;GRIN2D;GRIA1;GRIA3;GRIN3A;NRXN3;EPS8;DLG2;CNIH3;CACNG3;ERBB4;KALRN;GPC4;STX3;ITGB3;AP2B1;RAB5A;GSG1L	SLC8A1;ITPR1;CHRNA4;GABRA4;GABRB1;GABRG3;GRIN2D;GRIA1;GRIA3;GRIN3A;NRXN3;EPS8;DLG2;CNIH3;CACNG3;ERBB4;KALRN;GPC4;STX3;ITGB3;AP2B1;RAB5A;GSG1L
GO:0099566	BP	regulation of postsynaptic cytosolic calcium levels	│ ├─ regulation of postsynaptic cytosolic calcium levels	SYNGO:postsynprocess			HGNC:11068;HGNC:6180	SLC8A1;ITPR1	SLC8A1;ITPR1
GO:1905059	BP	ATPase-coupled calcium ion transmembrane transporter activity involved in regulation of postsynaptic cytosolic calcium levels	│ │ ├─ ATPase-coupled calcium ion transmembrane transporter activity involved in regulation of postsynaptic cytosolic calcium levels	GO:0099566
GO:0099567	BP	calcium ion binding involved in regulation of postsynaptic cytosolic calcium levels	│ │ ├─ calcium ion binding involved in regulation of postsynaptic cytosolic calcium levels	GO:0099566
GO:1905060	BP	calcium:cation antiporter activity involved in regulation of postsynaptic cytosolic calcium ion levels	│ │ ├─ calcium:cation antiporter activity involved in regulation of postsynaptic cytosolic calcium ion levels	GO:0099566			HGNC:11068	SLC8A1	SLC8A1
GO:0098695	BP	inositol 1,4,5-trisphosphate receptor activity involved in regulation of postsynaptic cytosolic calcium levels	│ │ ├─ inositol 1,4,5-trisphosphate receptor activity involved in regulation of postsynaptic cytosolic calcium levels	GO:0099566			HGNC:6180	ITPR1	ITPR1
GO:0099583	BP	neurotransmitter receptor activity involved in regulation of postsynaptic cytosolic calcium levels	│ │ └─ neurotransmitter receptor activity involved in regulation of postsynaptic cytosolic calcium levels	GO:0099566
GO:0098872	BP	G-protein coupled neurotransmitter receptor activity involved in regulation of postsynaptic cytosolic calcium levels	│ │ └─ G-protein coupled neurotransmitter receptor activity involved in regulation of postsynaptic cytosolic calcium levels	GO:0099583
GO:0060078	BP	regulation of postsynaptic membrane potential	│ ├─ regulation of postsynaptic membrane potential	SYNGO:postsynprocess	0.026218		HGNC:1958;HGNC:4078;HGNC:4081;HGNC:4088;HGNC:4588;HGNC:4571;HGNC:4573;HGNC:16767	CHRNA4;GABRA4;GABRB1;GABRG3;GRIN2D;GRIA1;GRIA3;GRIN3A	CHRNA4;GABRA4;GABRB1;GABRG3;GRIN2D;GRIA1;GRIA3;GRIN3A
GO:0099529	BP	neurotransmitter receptor activity involved in regulation of postsynaptic membrane potential	│ │ ├─ neurotransmitter receptor activity involved in regulation of postsynaptic membrane potential	GO:0060078
GO:0099579	BP	G-protein coupled neurotransmitter receptor activity involved in regulation of postsynaptic membrane potential	│ │ │ └─ G-protein coupled neurotransmitter receptor activity involved in regulation of postsynaptic membrane potential	GO:0099529
GO:1904315	BP	transmitter-gated ion channel activity involved in regulation of postsynaptic membrane potential	│ │ ├─ transmitter-gated ion channel activity involved in regulation of postsynaptic membrane potential	GO:0060078	0.00908146	0.0294995	HGNC:1958;HGNC:4078;HGNC:4081;HGNC:4088;HGNC:4588;HGNC:4571;HGNC:4573;HGNC:16767	CHRNA4;GABRA4;GABRB1;GABRG3;GRIN2D;GRIA1;GRIA3;GRIN3A	CHRNA4;GABRA4;GABRB1;GABRG3;GRIN2D;GRIA1;GRIA3;GRIN3A
GO:1905030	BP	voltage-gated ion channel activity involved in regulation of postsynaptic membrane potential	│ │ └─ voltage-gated ion channel activity involved in regulation of postsynaptic membrane potential	GO:0060078
GO:0098962	BP	regulation of postsynaptic neurotransmitter receptor activity	│ ├─ regulation of postsynaptic neurotransmitter receptor activity	SYNGO:postsynprocess
GO:0099072	BP	regulation of postsynaptic membrane neurotransmitter receptor levels	│ ├─ regulation of postsynaptic membrane neurotransmitter receptor levels	SYNGO:postsynprocess	0.0133529	0.0338958	HGNC:8010;HGNC:3420;HGNC:2901;HGNC:26802;HGNC:1407;HGNC:3432;HGNC:4814;HGNC:4452;HGNC:11438;HGNC:6156;HGNC:563;HGNC:9783;HGNC:28283	NRXN3;EPS8;DLG2;CNIH3;CACNG3;ERBB4;KALRN;GPC4;STX3;ITGB3;AP2B1;RAB5A;GSG1L	NRXN3;EPS8;DLG2;CNIH3;CACNG3;ERBB4;KALRN;GPC4;STX3;ITGB3;AP2B1;RAB5A;GSG1L
GO:0099645	BP	neurotransmitter receptor localization to postsynaptic specialization membrane	│ │ ├─ neurotransmitter receptor localization to postsynaptic specialization membrane	GO:0099072	0.0255182	0.0474398	HGNC:2901;HGNC:26802;HGNC:1407;HGNC:8010;HGNC:3432;HGNC:4814;HGNC:4452	DLG2;CNIH3;CACNG3;NRXN3;ERBB4;KALRN;GPC4	DLG2;CNIH3;CACNG3;NRXN3;ERBB4;KALRN;GPC4
GO:0098696	BP	regulation of neurotransmitter receptor localization to postsynaptic specialization membrane	│ │ │ └─ regulation of neurotransmitter receptor localization to postsynaptic specialization membrane	GO:0099645			HGNC:4814;HGNC:4452	KALRN;GPC4	KALRN;GPC4
GO:0098967	BP	exocytic insertion of neurotransmitter receptor to postsynaptic membrane	│ │ ├─ exocytic insertion of neurotransmitter receptor to postsynaptic membrane	GO:0099072			HGNC:11438	STX3	STX3
GO:0099145	BP	regulation of exocytic insertion of neurotransmitter receptor to postsynaptic membrane	│ │ │ └─ regulation of exocytic insertion of neurotransmitter receptor to postsynaptic membrane	GO:0098967
GO:0098970	BP	postsynaptic neurotransmitter receptor diffusion trapping	│ │ ├─ postsynaptic neurotransmitter receptor diffusion trapping	GO:0099072			HGNC:6156	ITGB3	ITGB3
GO:0150054	BP	regulation of postsynaptic neurotransmitter receptor diffusion trapping	│ │ │ └─ regulation of postsynaptic neurotransmitter receptor diffusion trapping	GO:0098970			HGNC:6156	ITGB3	ITGB3
GO:0098884	BP	postsynaptic neurotransmitter receptor endocytosis	│ │ └─ postsynaptic neurotransmitter receptor endocytosis	GO:0099072	0.18734	0.21318	HGNC:563;HGNC:9783;HGNC:6156;HGNC:28283	AP2B1;RAB5A;ITGB3;GSG1L	AP2B1;RAB5A;ITGB3;GSG1L
GO:0099149	BP	regulation of postsynaptic neurotransmitter receptor endocytosis	│ │ └─ regulation of postsynaptic neurotransmitter receptor endocytosis	GO:0098884			HGNC:6156;HGNC:28283	ITGB3;GSG1L	ITGB3;GSG1L
GO:0150038	BP	postsynaptic dense core vesicle exocytosis	│ └─ postsynaptic dense core vesicle exocytosis	SYNGO:postsynprocess
GO:0150044	BP	regulation of postsynaptic dense core vesicle exocytosis	│ └─ regulation of postsynaptic dense core vesicle exocytosis	GO:0150038
GO:0099536	BP	synaptic signaling	├─ synaptic signaling	SYNGO:synprocess	0.00127174		HGNC:8010;HGNC:5995;HGNC:9391;HGNC:9392;HGNC:9059;HGNC:1750;HGNC:8660;HGNC:712;HGNC:15474;HGNC:30368;HGNC:8881;HGNC:11438;HGNC:578;HGNC:4328;HGNC:5293;HGNC:1963;HGNC:1958;HGNC:15963;HGNC:3023;HGNC:16767;HGNC:2701;HGNC:5464	NRXN3;IL1RAP;PRKAR2A;PRKAR2B;PLCB4;CDH11;PCDH8;ARRB2;SHANK1;DLGAP3;PFN1;STX3;APBA1;GLRA3;HTR2A;CHRNB3;CHRNA4;CHRNA6;DRD2;GRIN3A;DCC;IGF1	NRXN3;IL1RAP;PRKAR2A;PRKAR2B;PLCB4;CDH11;PCDH8;ARRB2;SHANK1;DLGAP3;PFN1;STX3;APBA1;GLRA3;HTR2A;CHRNB3;CHRNA4;CHRNA6;DRD2;GRIN3A;DCC;IGF1
GO:0099537	BP	trans-synaptic signaling	│ ├─ trans-synaptic signaling	GO:0099536	0.00109572	0.011149	HGNC:8010;HGNC:5995;HGNC:9391;HGNC:9392;HGNC:9059;HGNC:1750;HGNC:8660;HGNC:712;HGNC:15474;HGNC:30368;HGNC:8881;HGNC:11438;HGNC:578;HGNC:4328;HGNC:5293;HGNC:1963;HGNC:1958;HGNC:15963;HGNC:3023;HGNC:16767;HGNC:2701;HGNC:5464	NRXN3;IL1RAP;PRKAR2A;PRKAR2B;PLCB4;CDH11;PCDH8;ARRB2;SHANK1;DLGAP3;PFN1;STX3;APBA1;GLRA3;HTR2A;CHRNB3;CHRNA4;CHRNA6;DRD2;GRIN3A;DCC;IGF1	NRXN3;IL1RAP;PRKAR2A;PRKAR2B;PLCB4;CDH11;PCDH8;ARRB2;SHANK1;DLGAP3;PFN1;STX3;APBA1;GLRA3;HTR2A;CHRNB3;CHRNA4;CHRNA6;DRD2;GRIN3A;DCC;IGF1
GO:0099541	BP	trans-synaptic signaling by lipid	│ │ ├─ trans-synaptic signaling by lipid	GO:0099537
GO:0099542	BP	trans-synaptic signaling by endocannabinoid	│ │ │ └─ trans-synaptic signaling by endocannabinoid	GO:0099541
GO:0098921	BP	retrograde trans-synaptic signaling by endocannabinoid	│ │ │ ├─ retrograde trans-synaptic signaling by endocannabinoid	GO:0099542
GO:0099178	BP	regulation of retrograde trans-synaptic signaling by endocanabinoid	│ │ │ │ └─ regulation of retrograde trans-synaptic signaling by endocanabinoid	GO:0098921
GO:0099553	BP	trans-synaptic signaling by endocannabinoid, modulating synaptic transmission	│ │ │ └─ trans-synaptic signaling by endocannabinoid, modulating synaptic transmission	GO:0099542
GO:0150036	BP	regulation of trans-synaptic signaling by endocannabinoid, modulating synaptic transmission	│ │ │ └─ regulation of trans-synaptic signaling by endocannabinoid, modulating synaptic transmission	GO:0099553
GO:0099540	BP	trans-synaptic signaling by neuropeptide	│ │ ├─ trans-synaptic signaling by neuropeptide	GO:0099537
GO:0099543	BP	trans-synaptic signaling by soluble gas	│ │ ├─ trans-synaptic signaling by soluble gas	GO:0099537
GO:0099548	BP	trans-synaptic signaling by nitric oxide	│ │ │ └─ trans-synaptic signaling by nitric oxide	GO:0099543
GO:0099555	BP	trans-synaptic signaling by nitric oxide, modulating synaptic transmission	│ │ │ └─ trans-synaptic signaling by nitric oxide, modulating synaptic transmission	GO:0099548
GO:0098925	BP	retrograde trans-synaptic signaling by nitric oxide, modulating synaptic transmission	│ │ │ └─ retrograde trans-synaptic signaling by nitric oxide, modulating synaptic transmission	GO:0099555
GO:0099545	BP	trans-synaptic signaling by trans-synaptic complex	│ │ ├─ trans-synaptic signaling by trans-synaptic complex	GO:0099537			HGNC:5995	IL1RAP	IL1RAP
GO:0098942	BP	retrograde trans-synaptic signaling by trans-synaptic protein complex	│ │ │ ├─ retrograde trans-synaptic signaling by trans-synaptic protein complex	GO:0099545
GO:0099557	BP	trans-synaptic signaling by trans-synaptic complex, modulating synaptic transmission	│ │ │ └─ trans-synaptic signaling by trans-synaptic complex, modulating synaptic transmission	GO:0099545
GO:0099157	BP	trans-synaptic signalling via exosome	│ │ ├─ trans-synaptic signalling via exosome	GO:0099537
GO:0099183	BP	trans-synaptic signaling by BDNF, modulating synaptic transmission	│ │ ├─ trans-synaptic signaling by BDNF, modulating synaptic transmission	GO:0099537
GO:0150035	BP	regulation of trans-synaptic signaling by BDNF, modulating synaptic transmission	│ │ │ └─ regulation of trans-synaptic signaling by BDNF, modulating synaptic transmission	GO:0099183
GO:0007268	BP	chemical synaptic transmission	│ │ └─ chemical synaptic transmission	GO:0099537	0.000489535	0.00807733	HGNC:9391;HGNC:9392;HGNC:9059;HGNC:1750;HGNC:8660;HGNC:712;HGNC:15474;HGNC:30368;HGNC:8881;HGNC:11438;HGNC:578;HGNC:8010;HGNC:4328;HGNC:5293;HGNC:1963;HGNC:1958;HGNC:15963;HGNC:3023;HGNC:16767;HGNC:2701;HGNC:5464	PRKAR2A;PRKAR2B;PLCB4;CDH11;PCDH8;ARRB2;SHANK1;DLGAP3;PFN1;STX3;APBA1;NRXN3;GLRA3;HTR2A;CHRNB3;CHRNA4;CHRNA6;DRD2;GRIN3A;DCC;IGF1	PRKAR2A;PRKAR2B;PLCB4;CDH11;PCDH8;ARRB2;SHANK1;DLGAP3;PFN1;STX3;APBA1;NRXN3;GLRA3;HTR2A;CHRNB3;CHRNA4;CHRNA6;DRD2;GRIN3A;DCC;IGF1
GO:0050804	BP	modulation of chemical synaptic transmission	│ │ ├─ modulation of chemical synaptic transmission	GO:0007268	0.038972	0.0643039	HGNC:9391;HGNC:9392;HGNC:9059;HGNC:1750;HGNC:8660;HGNC:712;HGNC:15474;HGNC:30368;HGNC:8881;HGNC:11438	PRKAR2A;PRKAR2B;PLCB4;CDH11;PCDH8;ARRB2;SHANK1;DLGAP3;PFN1;STX3	PRKAR2A;PRKAR2B;PLCB4;CDH11;PCDH8;ARRB2;SHANK1;DLGAP3;PFN1;STX3
GO:0099531	BP	presynaptic process involved in chemical synaptic transmission	│ │ ├─ presynaptic process involved in chemical synaptic transmission	GO:0007268	0.00295736		HGNC:578;HGNC:8010;HGNC:4328;HGNC:5293;HGNC:1963;HGNC:1958;HGNC:15963;HGNC:3023;HGNC:16767	APBA1;NRXN3;GLRA3;HTR2A;CHRNB3;CHRNA4;CHRNA6;DRD2;GRIN3A	APBA1;NRXN3;GLRA3;HTR2A;CHRNB3;CHRNA4;CHRNA6;DRD2;GRIN3A
GO:0099171	BP	presynaptic modulation of chemical synaptic transmission	│ │ │ └─ presynaptic modulation of chemical synaptic transmission	GO:0099531	0.00295736	0.0139418	HGNC:578;HGNC:8010;HGNC:4328;HGNC:5293;HGNC:1963;HGNC:1958;HGNC:15963;HGNC:3023;HGNC:16767	APBA1;NRXN3;GLRA3;HTR2A;CHRNB3;CHRNA4;CHRNA6;DRD2;GRIN3A	APBA1;NRXN3;GLRA3;HTR2A;CHRNB3;CHRNA4;CHRNA6;DRD2;GRIN3A
GO:0099565	BP	postsynaptic process involved in chemical synaptic transmission	│ │ └─ postsynaptic process involved in chemical synaptic transmission	GO:0007268	0.178022		HGNC:2701;HGNC:3023;HGNC:5464	DCC;DRD2;IGF1	DCC;DRD2;IGF1
GO:0099170	BP	postsynaptic modulation of chemical synaptic transmission	│ │ └─ postsynaptic modulation of chemical synaptic transmission	GO:0099565	0.162685	0.19189	HGNC:2701;HGNC:3023;HGNC:5464	DCC;DRD2;IGF1	DCC;DRD2;IGF1
GO:0099538	BP	synaptic signaling via neuropeptide	│ ├─ synaptic signaling via neuropeptide	GO:0099536
GO:0099163	BP	synaptic signaling by nitric oxide	│ └─ synaptic signaling by nitric oxide	GO:0099536
GO:0150045	BP	regulation of synaptic signaling by nitric oxide	│ └─ regulation of synaptic signaling by nitric oxide	GO:0099163
GO:0050808	BP	synapse organization	├─ synapse organization	SYNGO:synprocess	0.00183455	0.011149	HGNC:19701;HGNC:30368;HGNC:8881;HGNC:4814;HGNC:21292;HGNC:1767;HGNC:9678;HGNC:23502;HGNC:9246;HGNC:13406;HGNC:30339;HGNC:31922;HGNC:2696;HGNC:15474;HGNC:2901;HGNC:5995;HGNC:3762;HGNC:4452;HGNC:1749;HGNC:1765;HGNC:8660;HGNC:19267;HGNC:3432;HGNC:14436;HGNC:3393;HGNC:8029;HGNC:19410;HGNC:1543;HGNC:4140;HGNC:8010;HGNC:6156	CNKSR2;DLGAP3;PFN1;KALRN;RIMS3;CDH8;PTPRO;SLITRK4;PPFIA2;PCLO;RIMBP2;ERC2;DBNL;SHANK1;DLG2;IL1RAP;FLRT3;GPC4;CDH10;CDH6;PCDH8;MDGA1;ERBB4;RAPH1;EPHB2;NTN1;LRRTM3;CBLN1;GAP43;NRXN3;ITGB3	CNKSR2;DLGAP3;PFN1;KALRN;RIMS3;CDH8;PTPRO;SLITRK4;PPFIA2;PCLO;RIMBP2;ERC2;DBNL;SHANK1;DLG2;IL1RAP;FLRT3;GPC4;CDH10;CDH6;PCDH8;MDGA1;ERBB4;RAPH1;EPHB2;NTN1;LRRTM3;CBLN1;GAP43;NRXN3;ITGB3
GO:0099172	BP	presynapse organization	│ ├─ presynapse organization	GO:0050808
GO:0099174	BP	regulation of presynapse organization	│ │ └─ regulation of presynapse organization	GO:0099172
GO:0099173	BP	postsynapse organization	│ ├─ postsynapse organization	GO:0050808			HGNC:19701	CNKSR2	CNKSR2
GO:0099175	BP	regulation of postsynapse organization	│ │ ├─ regulation of postsynapse organization	GO:0099173
GO:0099084	BP	postsynaptic specialization organization	│ │ └─ postsynaptic specialization organization	GO:0099173
GO:0099563	BP	modification of synaptic structure	│ ├─ modification of synaptic structure	GO:0050808	0.361401	0.361401	HGNC:30368;HGNC:8881;HGNC:4814	DLGAP3;PFN1;KALRN	DLGAP3;PFN1;KALRN
GO:0099010	BP	modification of postsynaptic structure	│ │ └─ modification of postsynaptic structure	GO:0099563			HGNC:8881;HGNC:4814	PFN1;KALRN	PFN1;KALRN
GO:0099159	BP	regulation of modification of postsynaptic structure	│ │ ├─ regulation of modification of postsynaptic structure	GO:0099010
GO:0098885	BP	modification of postsynaptic actin cytoskeleton	│ │ └─ modification of postsynaptic actin cytoskeleton	GO:0099010			HGNC:8881;HGNC:4814	PFN1;KALRN	PFN1;KALRN
GO:1905274	BP	regulation of modification of postsynaptic actin cytoskeleton	│ │ └─ regulation of modification of postsynaptic actin cytoskeleton	GO:0098885			HGNC:4814	KALRN	KALRN
GO:0050807	BP	regulation of synapse organization	│ ├─ regulation of synapse organization	GO:0050808	0.107492	0.147802	HGNC:21292;HGNC:1767;HGNC:9678;HGNC:23502	RIMS3;CDH8;PTPRO;SLITRK4	RIMS3;CDH8;PTPRO;SLITRK4
GO:0098918	BP	structural constituent of synapse	│ ├─ structural constituent of synapse	GO:0050808	0.00983318	0.0294995	HGNC:9246;HGNC:13406;HGNC:30339;HGNC:31922;HGNC:2696;HGNC:15474;HGNC:2901	PPFIA2;PCLO;RIMBP2;ERC2;DBNL;SHANK1;DLG2	PPFIA2;PCLO;RIMBP2;ERC2;DBNL;SHANK1;DLG2
GO:0099181	BP	structural constituent of presynapse	│ │ ├─ structural constituent of presynapse	GO:0098918	0.00844162	0.0294995	HGNC:9246;HGNC:13406;HGNC:30339;HGNC:31922	PPFIA2;PCLO;RIMBP2;ERC2	PPFIA2;PCLO;RIMBP2;ERC2
GO:0098882	BP	structural constituent of active zone	│ │ │ ├─ structural constituent of active zone	GO:0099181	0.0258763	0.0474398	HGNC:13406;HGNC:30339;HGNC:31922	PCLO;RIMBP2;ERC2	PCLO;RIMBP2;ERC2
GO:0098699	BP	structural constituent of presynaptic actin cytoskeleton	│ │ │ └─ structural constituent of presynaptic actin cytoskeleton	GO:0099181
GO:0099186	BP	structural constituent of postsynapse	│ │ └─ structural constituent of postsynapse	GO:0098918	0.20977	0.22346	HGNC:2696;HGNC:15474;HGNC:2901	DBNL;SHANK1;DLG2	DBNL;SHANK1;DLG2
GO:0098973	BP	structural constituent of postsynaptic actin cytoskeleton	│ │ ├─ structural constituent of postsynaptic actin cytoskeleton	GO:0099186			HGNC:2696	DBNL	DBNL
GO:0099184	BP	structural constituent of postsynaptic intermediate filament cytoskeleton	│ │ ├─ structural constituent of postsynaptic intermediate filament cytoskeleton	GO:0099186
GO:0098879	BP	structural constituent of postsynaptic specialization	│ │ ├─ structural constituent of postsynaptic specialization	GO:0099186
GO:0098919	BP	structural constituent of postsynaptic density	│ │ └─ structural constituent of postsynaptic density	GO:0099186			HGNC:15474;HGNC:2901	SHANK1;DLG2	SHANK1;DLG2
GO:0150043	BP	structural constituent of synapse-associated extracellular matrix	│ ├─ structural constituent of synapse-associated extracellular matrix	GO:0050808
GO:0099560	BP	synapse adhesion between pre- and post-synapse	│ ├─ synapse adhesion between pre- and post-synapse	GO:0050808	0.0163749	0.0370805	HGNC:5995;HGNC:3762;HGNC:4452;HGNC:1749;HGNC:1765;HGNC:8660;HGNC:19267	IL1RAP;FLRT3;GPC4;CDH10;CDH6;PCDH8;MDGA1	IL1RAP;FLRT3;GPC4;CDH10;CDH6;PCDH8;MDGA1
GO:0099179	BP	regulation of synaptic membrane adhesion	│ │ └─ regulation of synaptic membrane adhesion	GO:0099560			HGNC:8660;HGNC:19267	PCDH8;MDGA1	PCDH8;MDGA1
GO:0008039	BP	synaptic target recognition	│ ├─ synaptic target recognition	GO:0050808
GO:0007416	BP	synapse assembly	│ ├─ synapse assembly	GO:0050808	0.0108752	0.0299067	HGNC:3432;HGNC:9246;HGNC:14436;HGNC:3393;HGNC:8029;HGNC:5995;HGNC:19410;HGNC:1543;HGNC:4452;HGNC:19267;HGNC:4140;HGNC:8010	ERBB4;PPFIA2;RAPH1;EPHB2;NTN1;IL1RAP;LRRTM3;CBLN1;GPC4;MDGA1;GAP43;NRXN3	ERBB4;PPFIA2;RAPH1;EPHB2;NTN1;IL1RAP;LRRTM3;CBLN1;GPC4;MDGA1;GAP43;NRXN3
GO:0099054	BP	presynapse assembly	│ │ ├─ presynapse assembly	GO:0007416			HGNC:9246;HGNC:14436	PPFIA2;RAPH1	PPFIA2;RAPH1
GO:0051963	BP	regulation of synapse assembly	│ │ ├─ regulation of synapse assembly	GO:0007416	0.0343184	0.0596056	HGNC:3393;HGNC:8029;HGNC:5995;HGNC:19410;HGNC:1543;HGNC:4452;HGNC:19267	EPHB2;NTN1;IL1RAP;LRRTM3;CBLN1;GPC4;MDGA1	EPHB2;NTN1;IL1RAP;LRRTM3;CBLN1;GPC4;MDGA1
GO:1905606	BP	regulation of presynapse assembly	│ │ │ ├─ regulation of presynapse assembly	GO:0051963	0.0596113	0.089417	HGNC:5995;HGNC:19410;HGNC:1543;HGNC:4452;HGNC:19267	IL1RAP;LRRTM3;CBLN1;GPC4;MDGA1	IL1RAP;LRRTM3;CBLN1;GPC4;MDGA1
GO:0150052	BP	regulation of postsynapse assembly	│ │ │ └─ regulation of postsynapse assembly	GO:0051963
GO:0098698	BP	postsynaptic specialization assembly	│ │ ├─ postsynaptic specialization assembly	GO:0007416	0.162816	0.19189	HGNC:4140;HGNC:8010;HGNC:5995;HGNC:1543	GAP43;NRXN3;IL1RAP;CBLN1	GAP43;NRXN3;IL1RAP;CBLN1
GO:0099150	BP	regulation of postsynaptic specialization assembly	│ │ │ ├─ regulation of postsynaptic specialization assembly	GO:0098698			HGNC:4140	GAP43	GAP43
GO:0097107	BP	postsynaptic density assembly	│ │ │ └─ postsynaptic density assembly	GO:0098698	0.133335	0.174936	HGNC:8010;HGNC:5995;HGNC:1543	NRXN3;IL1RAP;CBLN1	NRXN3;IL1RAP;CBLN1
GO:0099151	BP	regulation of postsynaptic density assembly	│ │ │ └─ regulation of postsynaptic density assembly	GO:0097107			HGNC:5995;HGNC:1543	IL1RAP;CBLN1	IL1RAP;CBLN1
GO:0097104	BP	postsynaptic membrane assembly	│ │ └─ postsynaptic membrane assembly	GO:0007416			HGNC:3393	EPHB2	EPHB2
GO:0098883	BP	synapse disassembly	│ ├─ synapse disassembly	GO:0050808
GO:1905806	BP	regulation of synapse disassembly	│ │ └─ regulation of synapse disassembly	GO:0098883
GO:0060074	BP	synapse maturation	│ ├─ synapse maturation	GO:0050808			HGNC:8881	PFN1	PFN1
GO:0090128	BP	regulation of synapse maturation	│ │ └─ regulation of synapse maturation	GO:0060074
GO:0099558	BP	maintenance of synapse structure	│ ├─ maintenance of synapse structure	GO:0050808			HGNC:6156	ITGB3	ITGB3
GO:0099559	BP	maintenance of alignment of postsynaptic density and presynaptic active zone	│ │ ├─ maintenance of alignment of postsynaptic density and presynaptic active zone	GO:0099558
GO:0098880	BP	maintenance of postsynaptic specialization structure	│ │ └─ maintenance of postsynaptic specialization structure	GO:0099558			HGNC:6156	ITGB3	ITGB3
GO:0099562	BP	maintenance of postsynaptic density structure	│ │ └─ maintenance of postsynaptic density structure	GO:0098880
GO:0099187	BP	presynaptic cytoskeleton organization	│ ├─ presynaptic cytoskeleton organization	GO:0050808
GO:0099140	BP	presynaptic actin cytoskeleton organization	│ │ └─ presynaptic actin cytoskeleton organization	GO:0099187
GO:0099188	BP	postsynaptic cytoskeleton organization	│ └─ postsynaptic cytoskeleton organization	GO:0050808			HGNC:2696	DBNL	DBNL
GO:0098974	BP	postsynaptic actin cytoskeleton organization	│ ├─ postsynaptic actin cytoskeleton organization	GO:0099188			HGNC:2696	DBNL	DBNL
GO:0099190	BP	postsynaptic spectrin-associated cytoskeleton organization	│ └─ postsynaptic spectrin-associated cytoskeleton organization	GO:0099188
SYNGO:metabolism	BP	metabolism	├─ metabolism	SYNGO:synprocess			HGNC:3942	MTOR	MTOR
SYNGO:presyn_ATPmetabolic	BP	ATP metabolic process in the presynapse	│ ├─ ATP metabolic process in the presynapse	SYNGO:metabolism
SYNGO:presyn_regulationATPmetabolic	BP	regulation of ATP metabolic process in the presynapse	│ │ └─ regulation of ATP metabolic process in the presynapse	SYNGO:presyn_ATPmetabolic
SYNGO:postsyn_ATPmetabolic	BP	ATP metabolic process in the postsynapse	│ ├─ ATP metabolic process in the postsynapse	SYNGO:metabolism
GO:0099546	BP	protein catabolic process, modulating synaptic transmission	│ ├─ protein catabolic process, modulating synaptic transmission	SYNGO:metabolism
GO:0099574	BP	regulation of protein catabolic process at synapse, modulating synaptic transmission	│ ├─ regulation of protein catabolic process at synapse, modulating synaptic transmission	SYNGO:metabolism
GO:0099576	BP	regulation of protein catabolic process at postsynapse, modulating synaptic transmission	│ │ ├─ regulation of protein catabolic process at postsynapse, modulating synaptic transmission	GO:0099574
GO:0099575	BP	regulation of protein catabolic process at presynapse, modulating synaptic transmission	│ │ └─ regulation of protein catabolic process at presynapse, modulating synaptic transmission	GO:0099574
GO:0099547	BP	regulation of translation at synapse, modulating synaptic transmission	│ ├─ regulation of translation at synapse, modulating synaptic transmission	SYNGO:metabolism			HGNC:3942	MTOR	MTOR
GO:0099578	BP	regulation of translation at postsynapse, modulating synaptic transmission	│ │ ├─ regulation of translation at postsynapse, modulating synaptic transmission	GO:0099547
GO:0099577	BP	regulation of translation at presynapse, modulating synaptic transmission	│ │ └─ regulation of translation at presynapse, modulating synaptic transmission	GO:0099547
GO:0042135	BP	neurotransmitter catabolic process	│ ├─ neurotransmitter catabolic process	SYNGO:metabolism
SYNGO:catabolic_synapse	BP	protein catabolic process at synapse	│ ├─ protein catabolic process at synapse	SYNGO:metabolism
SYNGO:catabolic_presynapse	BP	protein catabolic process at presynapse	│ │ ├─ protein catabolic process at presynapse	SYNGO:catabolic_synapse
SYNGO:catabolic_presynapse_regulation	BP	regulation of protein catabolic process at presynapse	│ │ │ └─ regulation of protein catabolic process at presynapse	SYNGO:catabolic_presynapse
SYNGO:catabolic_postsynapse	BP	protein catabolic process at postsynapse	│ │ └─ protein catabolic process at postsynapse	SYNGO:catabolic_synapse
SYNGO:catabolic_postsynapse_regulation	BP	regulation of protein catabolic process at postsynapse	│ │ └─ regulation of protein catabolic process at postsynapse	SYNGO:catabolic_postsynapse
GO:0042136	BP	neurotransmitter biosynthetic process	│ ├─ neurotransmitter biosynthetic process	SYNGO:metabolism
SYNGO:translation_synapse	BP	protein translation at synapse	│ └─ protein translation at synapse	SYNGO:metabolism
SYNGO:translation_presynapse	BP	protein translation at presynapse	│ ├─ protein translation at presynapse	SYNGO:translation_synapse
SYNGO:translation_postsynapse	BP	protein translation at postsynapse	│ └─ protein translation at postsynapse	SYNGO:translation_synapse
SYNGO:translation_postsynapse_regulation	BP	regulation of protein translation at postsynapse	│ └─ regulation of protein translation at postsynapse	SYNGO:translation_postsynapse
SYNGO:transport	BP	transport	└─ transport	SYNGO:synprocess			HGNC:6872;HGNC:18708	MAPK10;GRIP1	MAPK10;GRIP1
GO:0008088	BP	axo-dendritic transport	├─ axo-dendritic transport	SYNGO:transport
GO:0098930	BP	axonal transport	│ ├─ axonal transport	GO:0008088
GO:0008089	BP	anterograde axonal transport	│ │ ├─ anterograde axonal transport	GO:0098930
GO:0099641	BP	anterograde axonal protein transport	│ │ │ └─ anterograde axonal protein transport	GO:0008089
GO:0099088	BP	axonal transport of messenger ribonucleoprotein complex	│ │ └─ axonal transport of messenger ribonucleoprotein complex	GO:0098930
GO:0098935	BP	dendritic transport	│ └─ dendritic transport	GO:0008088
GO:0098937	BP	anterograde dendritic transport	│ ├─ anterograde dendritic transport	GO:0098935
GO:0098971	BP	anterograde dendritic transport of neurotransmitter receptor complex	│ │ └─ anterograde dendritic transport of neurotransmitter receptor complex	GO:0098937
GO:0098939	BP	dendritic transport of mitochondrion	│ ├─ dendritic transport of mitochondrion	GO:0098935
GO:0098961	BP	dendritic transport of ribonucleoprotein complex	│ └─ dendritic transport of ribonucleoprotein complex	GO:0098935
GO:0098963	BP	dendritic transport of messenger ribonucleoprotein complex	│ └─ dendritic transport of messenger ribonucleoprotein complex	GO:0098961
GO:0098964	BP	anterograde dendritic transport of messenger ribonucleoprotein complex	│ └─ anterograde dendritic transport of messenger ribonucleoprotein complex	GO:0098963
GO:0099514	BP	synaptic vesicle cytoskeletal transport	├─ synaptic vesicle cytoskeletal transport	SYNGO:transport
GO:0099517	BP	synaptic vesicle transport along microtubule	│ └─ synaptic vesicle transport along microtubule	GO:0099514
GO:0048490	BP	anterograde synaptic vesicle transport	│ └─ anterograde synaptic vesicle transport	GO:0099517
GO:1903742	BP	regulation of anterograde synaptic vesicle transport	│ └─ regulation of anterograde synaptic vesicle transport	GO:0048490
GO:0099090	BP	synaptic vesicle recycling via endosome	├─ synaptic vesicle recycling via endosome	SYNGO:transport
GO:0099158	BP	regulation of recycling endosome localization within postsynapse	│ └─ regulation of recycling endosome localization within postsynapse	GO:0099090
GO:0099089	BP	establishment of endoplasmic reticulum localization to postsynapse	├─ establishment of endoplasmic reticulum localization to postsynapse	SYNGO:transport
GO:0099637	BP	neurotransmitter receptor transport	└─ neurotransmitter receptor transport	SYNGO:transport			HGNC:6872;HGNC:18708	MAPK10;GRIP1	MAPK10;GRIP1
GO:0098877	BP	neurotransmitter receptor transport to plasma membrane	├─ neurotransmitter receptor transport to plasma membrane	GO:0099637			HGNC:6872;HGNC:18708	MAPK10;GRIP1	MAPK10;GRIP1
GO:0098969	BP	neurotransmitter receptor transport to postsynaptic membrane	│ ├─ neurotransmitter receptor transport to postsynaptic membrane	GO:0098877			HGNC:6872	MAPK10	MAPK10
GO:0099639	BP	neurotransmitter receptor transport, endosome to plasma membrane	│ └─ neurotransmitter receptor transport, endosome to plasma membrane	GO:0098877			HGNC:18708	GRIP1	GRIP1
GO:0098887	BP	neurotransmitter receptor transport, endosome to postsynaptic membrane	│ └─ neurotransmitter receptor transport, endosome to postsynaptic membrane	GO:0099639			HGNC:18708	GRIP1	GRIP1
GO:0099152	BP	regulation of neurotransmitter receptor transport, endosome to postsynaptic membrane	│ └─ regulation of neurotransmitter receptor transport, endosome to postsynaptic membrane	GO:0098887
GO:0098943	BP	neurotransmitter receptor transport, postsynaptic endosome to lysosome	└─ neurotransmitter receptor transport, postsynaptic endosome to lysosome	GO:0099637

## Sheet: PUTM_cyan
GO term ID	GO domain	GO term name	GO term name - hierarchical structure	GO parent term ID	GSEA p-value	GSEA 'gene cluster' FDR corrected p-value	genes - hgnc_id	genes - hgnc_symbol	genes - your genelist input
GO:0045202	CC	synapse	synapse		1.78176e-23	3.38535e-22	HGNC:30897;HGNC:9247;HGNC:3192;HGNC:1750;HGNC:1765;HGNC:10417;HGNC:17867;HGNC:2310;HGNC:2309;HGNC:11276;HGNC:4814;HGNC:9281;HGNC:20879;HGNC:4401;HGNC:9395;HGNC:9401;HGNC:4851;HGNC:11140;HGNC:7739;HGNC:23150;HGNC:8011;HGNC:17282;HGNC:27652;HGNC:2855;HGNC:815;HGNC:814;HGNC:1388;HGNC:1395;HGNC:10596;HGNC:4584;HGNC:8996;HGNC:14259;HGNC:11496;HGNC:11018;HGNC:11506;HGNC:16874;HGNC:11510;HGNC:6250;HGNC:…	VCPIP1;PPFIA3;EEF1A2;CDH11;CDH6;RPS27A;NPTN;CPLX2;CPLX1;SPTBN2;KALRN;PPP1CA;CASKIN1;GNB5;PRKCB;PRKCE;HTT;SNCB;NEFL;UNC13A;CNTNAP1;RIMS1;CPLX3;DGKI;ATP2B2;ATP2B1;CACNA1A;CACNA1H;SCN8A;GRIN1;PIP5K1C;RAB26;SYN3;SLC32A1;SYP;SV2B;SYT2;KCNH1;KCNC1;KCNC3;KCNA1;KCNA2;KCNQ5;CACNA1B;EFNB2;CACNA1C;ADORA2A;KCNJ11;ERBB4;GRM3;PRRT2;DRD2;DRD1;ITPR1;PPP1R1B;GIT1;HPCA;BCL11A;SPTB;AGAP2;PRKCD;MYH10;ITPKA;DLGAP3;AK…	VCPIP1;PPFIA3;EEF1A2;CDH11;CDH6;RPS27A;NPTN;CPLX2;CPLX1;SPTBN2;KALRN;PPP1CA;CASKIN1;GNB5;PRKCB;PRKCE;HTT;SNCB;NEFL;UNC13A;CNTNAP1;RIMS1;CPLX3;DGKI;ATP2B2;ATP2B1;CACNA1A;CACNA1H;SCN8A;GRIN1;PIP5K1C;RAB26;SYN3;SLC32A1;SYP;SV2B;SYT2;KCNH1;KCNC1;KCNC3;KCNA1;KCNA2;KCNQ5;CACNA1B;EFNB2;CACNA1C;ADORA2A;KCNJ11;ERBB4;GRM3;PRRT2;DRD2;DRD1;ITPR1;PPP1R1B;GIT1;HPCA;BCL11A;SPTB;AGAP2;PRKCD;MYH10;ITPKA;DLGAP3;AK…
GO:0097060	CC	synaptic membrane	├─ synaptic membrane	GO:0045202			HGNC:17867	NPTN	NPTN
GO:0099243	CC	extrinsic component of synaptic membrane	│ ├─ extrinsic component of synaptic membrane	GO:0097060
GO:0099699	CC	integral component of synaptic membrane	│ └─ integral component of synaptic membrane	GO:0097060
GO:0098793	CC	presynapse	├─ presynapse	GO:0045202	1.12731e-15	7.13964e-15	HGNC:2310;HGNC:2309;HGNC:11276;HGNC:4814;HGNC:9281;HGNC:20879;HGNC:4401;HGNC:9395;HGNC:9401;HGNC:4851;HGNC:11140;HGNC:7739;HGNC:23150;HGNC:8011;HGNC:17282;HGNC:9247;HGNC:27652;HGNC:2855;HGNC:17867;HGNC:815;HGNC:814;HGNC:1388;HGNC:1395;HGNC:10596;HGNC:4584;HGNC:8996;HGNC:14259;HGNC:11496;HGNC:11018;HGNC:11506;HGNC:16874;HGNC:11510;HGNC:6250;HGNC:6233;HGNC:6235;HGNC:6218;HGNC:6220;HGNC:6299;HGNC:13…	CPLX2;CPLX1;SPTBN2;KALRN;PPP1CA;CASKIN1;GNB5;PRKCB;PRKCE;HTT;SNCB;NEFL;UNC13A;CNTNAP1;RIMS1;PPFIA3;CPLX3;DGKI;NPTN;ATP2B2;ATP2B1;CACNA1A;CACNA1H;SCN8A;GRIN1;PIP5K1C;RAB26;SYN3;SLC32A1;SYP;SV2B;SYT2;KCNH1;KCNC1;KCNC3;KCNA1;KCNA2;KCNQ5;CACNA1B;EFNB2;CACNA1C;ADORA2A;KCNJ11;ERBB4;GRM3;PRRT2;DRD2;DRD1;RPS27A;ITPR1	CPLX2;CPLX1;SPTBN2;KALRN;PPP1CA;CASKIN1;GNB5;PRKCB;PRKCE;HTT;SNCB;NEFL;UNC13A;CNTNAP1;RIMS1;PPFIA3;CPLX3;DGKI;NPTN;ATP2B2;ATP2B1;CACNA1A;CACNA1H;SCN8A;GRIN1;PIP5K1C;RAB26;SYN3;SLC32A1;SYP;SV2B;SYT2;KCNH1;KCNC1;KCNC3;KCNA1;KCNA2;KCNQ5;CACNA1B;EFNB2;CACNA1C;ADORA2A;KCNJ11;ERBB4;GRM3;PRRT2;DRD2;DRD1;RPS27A;ITPR1
GO:0099523	CC	presynaptic cytosol	│ ├─ presynaptic cytosol	GO:0098793	0.0124181	0.013108	HGNC:9395;HGNC:9401;HGNC:4851;HGNC:11140	PRKCB;PRKCE;HTT;SNCB	PRKCB;PRKCE;HTT;SNCB
GO:0099569	CC	presynaptic cytoskeleton	│ ├─ presynaptic cytoskeleton	GO:0098793			HGNC:7739	NEFL	NEFL
GO:0099182	CC	presynaptic intermediate filament cytoskeleton	│ │ ├─ presynaptic intermediate filament cytoskeleton	GO:0099569			HGNC:7739	NEFL	NEFL
GO:0099143	CC	presynaptic actin cytoskeleton	│ │ └─ presynaptic actin cytoskeleton	GO:0099569
GO:0048786	CC	presynaptic active zone	│ ├─ presynaptic active zone	GO:0098793	1.53827e-06	2.65702e-06	HGNC:23150;HGNC:8011;HGNC:17282;HGNC:9247;HGNC:27652;HGNC:2855;HGNC:17867;HGNC:815;HGNC:814;HGNC:1388;HGNC:1395;HGNC:10596;HGNC:4584	UNC13A;CNTNAP1;RIMS1;PPFIA3;CPLX3;DGKI;NPTN;ATP2B2;ATP2B1;CACNA1A;CACNA1H;SCN8A;GRIN1	UNC13A;CNTNAP1;RIMS1;PPFIA3;CPLX3;DGKI;NPTN;ATP2B2;ATP2B1;CACNA1A;CACNA1H;SCN8A;GRIN1
GO:0098831	CC	presynaptic active zone cytoplasmic component	│ │ ├─ presynaptic active zone cytoplasmic component	GO:0048786			HGNC:17282;HGNC:9247	RIMS1;PPFIA3	RIMS1;PPFIA3
GO:0048787	CC	presynaptic active zone membrane	│ │ └─ presynaptic active zone membrane	GO:0048786	4.65031e-05	7.36299e-05	HGNC:27652;HGNC:2855;HGNC:17867;HGNC:815;HGNC:814;HGNC:1388;HGNC:1395;HGNC:10596;HGNC:4584	CPLX3;DGKI;NPTN;ATP2B2;ATP2B1;CACNA1A;CACNA1H;SCN8A;GRIN1	CPLX3;DGKI;NPTN;ATP2B2;ATP2B1;CACNA1A;CACNA1H;SCN8A;GRIN1
GO:0099029	CC	anchored component of presynaptic active zone membrane	│ │ ├─ anchored component of presynaptic active zone membrane	GO:0048787			HGNC:27652	CPLX3	CPLX3
GO:0098891	CC	extrinsic component of presynaptic active zone membrane	│ │ ├─ extrinsic component of presynaptic active zone membrane	GO:0048787			HGNC:2855	DGKI	DGKI
GO:0099059	CC	integral component of presynaptic active zone membrane	│ │ └─ integral component of presynaptic active zone membrane	GO:0048787	0.000389489	0.000569254	HGNC:17867;HGNC:815;HGNC:814;HGNC:1388;HGNC:1395;HGNC:10596;HGNC:4584	NPTN;ATP2B2;ATP2B1;CACNA1A;CACNA1H;SCN8A;GRIN1	NPTN;ATP2B2;ATP2B1;CACNA1A;CACNA1H;SCN8A;GRIN1
GO:0098833	CC	presynaptic endocytic zone	│ ├─ presynaptic endocytic zone	GO:0098793			HGNC:8996	PIP5K1C	PIP5K1C
GO:0098835	CC	presynaptic endocytic zone membrane	│ │ └─ presynaptic endocytic zone membrane	GO:0098833			HGNC:8996	PIP5K1C	PIP5K1C
GO:0098894	CC	extrinsic component of presynaptic endocytic zone membrane	│ │ └─ extrinsic component of presynaptic endocytic zone membrane	GO:0098835
GO:0098830	CC	presynaptic endosome	│ ├─ presynaptic endosome	GO:0098793
GO:0098954	CC	presynaptic endosome membrane	│ │ └─ presynaptic endosome membrane	GO:0098830
GO:0099067	CC	integral component of presynaptic endosome membrane	│ │ └─ integral component of presynaptic endosome membrane	GO:0098954
GO:0008021	CC	synaptic vesicle	│ ├─ synaptic vesicle	GO:0098793	0.0120204	0.013108	HGNC:2855;HGNC:14259;HGNC:27652;HGNC:11496;HGNC:11018;HGNC:11506;HGNC:16874;HGNC:11510	DGKI;RAB26;CPLX3;SYN3;SLC32A1;SYP;SV2B;SYT2	DGKI;RAB26;CPLX3;SYN3;SLC32A1;SYP;SV2B;SYT2
GO:0034592	CC	synaptic vesicle lumen	│ │ ├─ synaptic vesicle lumen	GO:0008021
GO:0030672	CC	synaptic vesicle membrane	│ │ └─ synaptic vesicle membrane	GO:0008021	0.00772089	0.00916856	HGNC:14259;HGNC:27652;HGNC:11496;HGNC:11018;HGNC:11506;HGNC:16874;HGNC:11510	RAB26;CPLX3;SYN3;SLC32A1;SYP;SV2B;SYT2	RAB26;CPLX3;SYN3;SLC32A1;SYP;SV2B;SYT2
GO:0098993	CC	anchored component of synaptic vesicle membrane	│ │ ├─ anchored component of synaptic vesicle membrane	GO:0030672			HGNC:14259;HGNC:27652	RAB26;CPLX3	RAB26;CPLX3
GO:0098850	CC	extrinsic component of synaptic vesicle membrane	│ │ ├─ extrinsic component of synaptic vesicle membrane	GO:0030672			HGNC:11496	SYN3	SYN3
GO:0030285	CC	integral component of synaptic vesicle membrane	│ │ └─ integral component of synaptic vesicle membrane	GO:0030672	0.0286578	0.0286578	HGNC:11018;HGNC:11506;HGNC:16874;HGNC:11510	SLC32A1;SYP;SV2B;SYT2	SLC32A1;SYP;SV2B;SYT2
GO:0098992	CC	neuronal dense core vesicle	│ ├─ neuronal dense core vesicle	GO:0098793
GO:0099013	CC	neuronal dense core vesicle lumen	│ │ ├─ neuronal dense core vesicle lumen	GO:0098992
GO:0099012	CC	neuronal dense core vesicle membrane	│ │ └─ neuronal dense core vesicle membrane	GO:0098992
GO:0098674	CC	extrinsic component of neuronal dense core vesicle membrane	│ │ ├─ extrinsic component of neuronal dense core vesicle membrane	GO:0099012
GO:0099066	CC	integral component of neuronal dense core vesicle membrane	│ │ └─ integral component of neuronal dense core vesicle membrane	GO:0099012
GO:0042734	CC	presynaptic membrane	│ ├─ presynaptic membrane	GO:0098793	3.65707e-07		HGNC:6250;HGNC:6233;HGNC:6235;HGNC:6218;HGNC:6220;HGNC:6299;HGNC:1389;HGNC:3227;HGNC:1390;HGNC:263;HGNC:4584;HGNC:6257;HGNC:3432;HGNC:4595;HGNC:30500;HGNC:3023;HGNC:3020	KCNH1;KCNC1;KCNC3;KCNA1;KCNA2;KCNQ5;CACNA1B;EFNB2;CACNA1C;ADORA2A;GRIN1;KCNJ11;ERBB4;GRM3;PRRT2;DRD2;DRD1	KCNH1;KCNC1;KCNC3;KCNA1;KCNA2;KCNQ5;CACNA1B;EFNB2;CACNA1C;ADORA2A;GRIN1;KCNJ11;ERBB4;GRM3;PRRT2;DRD2;DRD1
GO:0099026	CC	anchored component of presynaptic membrane	│ │ ├─ anchored component of presynaptic membrane	GO:0042734
GO:0098888	CC	extrinsic component of presynaptic membrane	│ │ ├─ extrinsic component of presynaptic membrane	GO:0042734
GO:0099056	CC	integral component of presynaptic membrane	│ │ └─ integral component of presynaptic membrane	GO:0042734	7.46458e-08	2.07855e-07	HGNC:6250;HGNC:6233;HGNC:6235;HGNC:6218;HGNC:6220;HGNC:6299;HGNC:1389;HGNC:3227;HGNC:1390;HGNC:263;HGNC:4584;HGNC:6257;HGNC:3432;HGNC:4595;HGNC:30500;HGNC:3023;HGNC:3020	KCNH1;KCNC1;KCNC3;KCNA1;KCNA2;KCNQ5;CACNA1B;EFNB2;CACNA1C;ADORA2A;GRIN1;KCNJ11;ERBB4;GRM3;PRRT2;DRD2;DRD1	KCNH1;KCNC1;KCNC3;KCNA1;KCNA2;KCNQ5;CACNA1B;EFNB2;CACNA1C;ADORA2A;GRIN1;KCNJ11;ERBB4;GRM3;PRRT2;DRD2;DRD1
SYNGO:presyn_ribosome	CC	presynaptic ribosome	│ ├─ presynaptic ribosome	GO:0098793			HGNC:10417	RPS27A	RPS27A
SYNGO:presyn_er	CC	presynaptic ER	│ └─ presynaptic ER	GO:0098793			HGNC:6180	ITPR1	ITPR1
SYNGO:presyn_er_membrane	CC	presynaptic ER membrane	│ ├─ presynaptic ER membrane	SYNGO:presyn_er
SYNGO:presyn_er_membrane_integral	CC	integral component of presynaptic ER membrane	│ │ └─ integral component of presynaptic ER membrane	SYNGO:presyn_er_membrane
SYNGO:presyn_ser	CC	presynaptic SER	│ └─ presynaptic SER	SYNGO:presyn_er			HGNC:6180	ITPR1	ITPR1
SYNGO:presyn_ser_membrane	CC	presynaptic SER membrane	│ └─ presynaptic SER membrane	SYNGO:presyn_ser			HGNC:6180	ITPR1	ITPR1
SYNGO:presyn_ser_membrane_integral	CC	integral component of presynaptic SER membrane	│ └─ integral component of presynaptic SER membrane	SYNGO:presyn_ser_membrane			HGNC:6180	ITPR1	ITPR1
GO:0043083	CC	synaptic cleft	├─ synaptic cleft	GO:0045202
GO:0098965	CC	extracellular matrix of synaptic cleft	│ └─ extracellular matrix of synaptic cleft	GO:0043083
GO:0098794	CC	postsynapse	├─ postsynapse	GO:0045202	3.70771e-19	3.52232e-18	HGNC:2309;HGNC:2310;HGNC:9287;HGNC:4272;HGNC:5144;HGNC:9281;HGNC:13221;HGNC:11274;HGNC:16921;HGNC:9399;HGNC:4851;HGNC:7739;HGNC:7568;HGNC:6178;HGNC:11276;HGNC:30368;HGNC:367;HGNC:6238;HGNC:6231;HGNC:14294;HGNC:18707;HGNC:1461;HGNC:9298;HGNC:1459;HGNC:30036;HGNC:4814;HGNC:9996;HGNC:8996;HGNC:2905;HGNC:164;HGNC:1014;HGNC:30212;HGNC:2855;HGNC:2850;HGNC:17867;HGNC:815;HGNC:4593;HGNC:3227;HGNC:10596;H…	CPLX1;CPLX2;PPP1R1B;GIT1;HPCA;PPP1CA;BCL11A;SPTB;AGAP2;PRKCD;HTT;NEFL;MYH10;ITPKA;SPTBN2;DLGAP3;AKAP1;KCND2;KCNB1;SHANK3;GRASP;CAMK2B;PPP1R9B;CAMK1;PLEKHA5;KALRN;RGS14;PIP5K1C;DLGAP1;ACTN2;BCR;TANC2;DGKI;DGKB;NPTN;ATP2B2;GRM1;EFNB2;SCN8A;ADRA2C;GRIN1;ERBB4;CACNG2;NETO1;LRFN1;PTPRT;CLSTN3;IGSF9B;FBXO2;KCNC3;KCNA1;KCNC1;KCNA2;CACNA1C;CACNA1H;ADORA2A;GRM3;GABRD;DRD1;DRD2;RPS27A;ITPR1	CPLX1;CPLX2;PPP1R1B;GIT1;HPCA;PPP1CA;BCL11A;SPTB;AGAP2;PRKCD;HTT;NEFL;MYH10;ITPKA;SPTBN2;DLGAP3;AKAP1;KCND2;KCNB1;SHANK3;GRASP;CAMK2B;PPP1R9B;CAMK1;PLEKHA5;KALRN;RGS14;PIP5K1C;DLGAP1;ACTN2;BCR;TANC2;DGKI;DGKB;NPTN;ATP2B2;GRM1;EFNB2;SCN8A;ADRA2C;GRIN1;ERBB4;CACNG2;NETO1;LRFN1;PTPRT;CLSTN3;IGSF9B;FBXO2;KCNC3;KCNA1;KCNC1;KCNA2;CACNA1C;CACNA1H;ADORA2A;GRM3;GABRD;DRD1;DRD2;RPS27A;ITPR1
GO:0099524	CC	postsynaptic cytosol	│ ├─ postsynaptic cytosol	GO:0098794			HGNC:9399;HGNC:4851	PRKCD;HTT	PRKCD;HTT
GO:0099571	CC	postsynaptic cytoskeleton	│ ├─ postsynaptic cytoskeleton	GO:0098794	0.00590205	0.00800993	HGNC:7739;HGNC:7568;HGNC:6178;HGNC:11276	NEFL;MYH10;ITPKA;SPTBN2	NEFL;MYH10;ITPKA;SPTBN2
GO:0099160	CC	postsynaptic intermediate filament cytoskeleton	│ │ ├─ postsynaptic intermediate filament cytoskeleton	GO:0099571			HGNC:7739	NEFL	NEFL
GO:0098871	CC	postsynaptic actin cytoskeleton	│ │ ├─ postsynaptic actin cytoskeleton	GO:0099571			HGNC:7568;HGNC:6178	MYH10;ITPKA	MYH10;ITPKA
GO:0150050	CC	postsynaptic septin cytoskeleton	│ │ ├─ postsynaptic septin cytoskeleton	GO:0099571
GO:0099189	CC	postsynaptic spectrin-associated cytoskeleton	│ │ └─ postsynaptic spectrin-associated cytoskeleton	GO:0099571			HGNC:11276	SPTBN2	SPTBN2
GO:0097444	CC	spine apparatus	│ ├─ spine apparatus	GO:0098794
GO:0098897	CC	spine apparatus membrane	│ │ └─ spine apparatus membrane	GO:0097444
GO:0099065	CC	integral component of spine apparatus membrane	│ │ └─ integral component of spine apparatus membrane	GO:0098897
GO:0150051	CC	postsynaptic Golgi apparatus	│ ├─ postsynaptic Golgi apparatus	GO:0098794
GO:0099572	CC	postsynaptic specialization	│ ├─ postsynaptic specialization	GO:0098794	4.56121e-11	2.16657e-10	HGNC:30368;HGNC:367;HGNC:6238;HGNC:6231;HGNC:14294;HGNC:18707;HGNC:1461;HGNC:9298;HGNC:1459;HGNC:30036;HGNC:4814;HGNC:9996;HGNC:8996;HGNC:2905;HGNC:164;HGNC:1014;HGNC:30212;HGNC:2855;HGNC:2850;HGNC:17867;HGNC:815;HGNC:4593;HGNC:3227;HGNC:10596;HGNC:283;HGNC:4584;HGNC:3432;HGNC:1406;HGNC:13823;HGNC:29290;HGNC:9682;HGNC:18371;HGNC:32326	DLGAP3;AKAP1;KCND2;KCNB1;SHANK3;GRASP;CAMK2B;PPP1R9B;CAMK1;PLEKHA5;KALRN;RGS14;PIP5K1C;DLGAP1;ACTN2;BCR;TANC2;DGKI;DGKB;NPTN;ATP2B2;GRM1;EFNB2;SCN8A;ADRA2C;GRIN1;ERBB4;CACNG2;NETO1;LRFN1;PTPRT;CLSTN3;IGSF9B	DLGAP3;AKAP1;KCND2;KCNB1;SHANK3;GRASP;CAMK2B;PPP1R9B;CAMK1;PLEKHA5;KALRN;RGS14;PIP5K1C;DLGAP1;ACTN2;BCR;TANC2;DGKI;DGKB;NPTN;ATP2B2;GRM1;EFNB2;SCN8A;ADRA2C;GRIN1;ERBB4;CACNG2;NETO1;LRFN1;PTPRT;CLSTN3;IGSF9B
GO:0099091	CC	postsynaptic specialization, intracellular component	│ │ ├─ postsynaptic specialization, intracellular component	GO:0099572			HGNC:367	AKAP1	AKAP1
GO:0099634	CC	postsynaptic specialization membrane	│ │ ├─ postsynaptic specialization membrane	GO:0099572			HGNC:6238;HGNC:6231	KCND2;KCNB1	KCND2;KCNB1
GO:0098892	CC	extrinsic component of postsynaptic specialization membrane	│ │ │ ├─ extrinsic component of postsynaptic specialization membrane	GO:0099634
GO:0099060	CC	integral component of postsynaptic specialization membrane	│ │ │ └─ integral component of postsynaptic specialization membrane	GO:0099634			HGNC:6238;HGNC:6231	KCND2;KCNB1	KCND2;KCNB1
GO:0014069	CC	postsynaptic density	│ │ ├─ postsynaptic density	GO:0099572	4.24959e-10	1.61484e-09	HGNC:14294;HGNC:18707;HGNC:1461;HGNC:9298;HGNC:1459;HGNC:30036;HGNC:4814;HGNC:9996;HGNC:8996;HGNC:2905;HGNC:164;HGNC:1014;HGNC:30212;HGNC:2855;HGNC:2850;HGNC:17867;HGNC:815;HGNC:4593;HGNC:3227;HGNC:10596;HGNC:283;HGNC:4584;HGNC:3432;HGNC:1406;HGNC:13823;HGNC:29290;HGNC:9682;HGNC:18371	SHANK3;GRASP;CAMK2B;PPP1R9B;CAMK1;PLEKHA5;KALRN;RGS14;PIP5K1C;DLGAP1;ACTN2;BCR;TANC2;DGKI;DGKB;NPTN;ATP2B2;GRM1;EFNB2;SCN8A;ADRA2C;GRIN1;ERBB4;CACNG2;NETO1;LRFN1;PTPRT;CLSTN3	SHANK3;GRASP;CAMK2B;PPP1R9B;CAMK1;PLEKHA5;KALRN;RGS14;PIP5K1C;DLGAP1;ACTN2;BCR;TANC2;DGKI;DGKB;NPTN;ATP2B2;GRM1;EFNB2;SCN8A;ADRA2C;GRIN1;ERBB4;CACNG2;NETO1;LRFN1;PTPRT;CLSTN3
GO:0099092	CC	postsynaptic density, intracellular component	│ │ │ ├─ postsynaptic density, intracellular component	GO:0014069	0.00723881	0.00916856	HGNC:14294;HGNC:2905;HGNC:164;HGNC:1014;HGNC:30212	SHANK3;DLGAP1;ACTN2;BCR;TANC2	SHANK3;DLGAP1;ACTN2;BCR;TANC2
GO:0098839	CC	postsynaptic density membrane	│ │ │ └─ postsynaptic density membrane	GO:0014069	7.65782e-08	2.07855e-07	HGNC:164;HGNC:2855;HGNC:2850;HGNC:17867;HGNC:815;HGNC:4593;HGNC:3227;HGNC:10596;HGNC:283;HGNC:4584;HGNC:3432;HGNC:1406;HGNC:13823;HGNC:29290;HGNC:9682;HGNC:18371	ACTN2;DGKI;DGKB;NPTN;ATP2B2;GRM1;EFNB2;SCN8A;ADRA2C;GRIN1;ERBB4;CACNG2;NETO1;LRFN1;PTPRT;CLSTN3	ACTN2;DGKI;DGKB;NPTN;ATP2B2;GRM1;EFNB2;SCN8A;ADRA2C;GRIN1;ERBB4;CACNG2;NETO1;LRFN1;PTPRT;CLSTN3
GO:0099031	CC	anchored component of postsynaptic density membrane	│ │ │ ├─ anchored component of postsynaptic density membrane	GO:0098839
GO:0099147	CC	extrinsic component of postsynaptic density membrane	│ │ │ ├─ extrinsic component of postsynaptic density membrane	GO:0098839			HGNC:2855;HGNC:2850	DGKI;DGKB	DGKI;DGKB
GO:0099061	CC	integral component of postsynaptic density membrane	│ │ │ └─ integral component of postsynaptic density membrane	GO:0098839	1.35062e-06	2.56618e-06	HGNC:17867;HGNC:815;HGNC:4593;HGNC:3227;HGNC:10596;HGNC:283;HGNC:4584;HGNC:3432;HGNC:1406;HGNC:13823;HGNC:29290;HGNC:9682;HGNC:18371	NPTN;ATP2B2;GRM1;EFNB2;SCN8A;ADRA2C;GRIN1;ERBB4;CACNG2;NETO1;LRFN1;PTPRT;CLSTN3	NPTN;ATP2B2;GRM1;EFNB2;SCN8A;ADRA2C;GRIN1;ERBB4;CACNG2;NETO1;LRFN1;PTPRT;CLSTN3
GO:0099629	CC	postsynaptic specialization of symmetric synapse	│ │ └─ postsynaptic specialization of symmetric synapse	GO:0099572			HGNC:32326	IGSF9B	IGSF9B
GO:0098843	CC	postsynaptic endocytic zone	│ ├─ postsynaptic endocytic zone	GO:0098794
GO:0098844	CC	postsynaptic endocytic zone membrane	│ │ └─ postsynaptic endocytic zone membrane	GO:0098843
GO:0098845	CC	postsynaptic endosome	│ ├─ postsynaptic endosome	GO:0098794
GO:0098895	CC	postsynaptic endosome membrane	│ │ ├─ postsynaptic endosome membrane	GO:0098845
GO:0098999	CC	extrinsic component of postsynaptic endosome membrane	│ │ │ └─ extrinsic component of postsynaptic endosome membrane	GO:0098895
GO:0098842	CC	postsynaptic early endosome	│ │ ├─ postsynaptic early endosome	GO:0098845
GO:0098896	CC	postsynaptic early endosome membrane	│ │ │ └─ postsynaptic early endosome membrane	GO:0098842
GO:0098998	CC	extrinsic component of postsynaptic early endosome membrane	│ │ │ └─ extrinsic component of postsynaptic early endosome membrane	GO:0098896
GO:0098837	CC	postsynaptic recycling endosome	│ │ └─ postsynaptic recycling endosome	GO:0098845
GO:0098944	CC	postsynaptic recycling endosome membrane	│ │ └─ postsynaptic recycling endosome membrane	GO:0098837
GO:0099033	CC	anchored component of postsynaptic recycling endosome membrane	│ │ └─ anchored component of postsynaptic recycling endosome membrane	GO:0098944
GO:0045211	CC	postsynaptic membrane	│ ├─ postsynaptic membrane	GO:0098794	2.65839e-07	5.61215e-07	HGNC:13581;HGNC:6235;HGNC:815;HGNC:6218;HGNC:6233;HGNC:6220;HGNC:1390;HGNC:1395;HGNC:263;HGNC:283;HGNC:4593;HGNC:4595;HGNC:6238;HGNC:4084;HGNC:3020;HGNC:3023	FBXO2;KCNC3;ATP2B2;KCNA1;KCNC1;KCNA2;CACNA1C;CACNA1H;ADORA2A;ADRA2C;GRM1;GRM3;KCND2;GABRD;DRD1;DRD2	FBXO2;KCNC3;ATP2B2;KCNA1;KCNC1;KCNA2;CACNA1C;CACNA1H;ADORA2A;ADRA2C;GRM1;GRM3;KCND2;GABRD;DRD1;DRD2
GO:0099025	CC	anchored component of postsynaptic membrane	│ │ ├─ anchored component of postsynaptic membrane	GO:0045211
GO:0098890	CC	extrinsic component of postsynaptic membrane	│ │ ├─ extrinsic component of postsynaptic membrane	GO:0045211			HGNC:13581	FBXO2	FBXO2
GO:0099055	CC	integral component of postsynaptic membrane	│ │ └─ integral component of postsynaptic membrane	GO:0045211	2.47453e-07	5.61215e-07	HGNC:6235;HGNC:815;HGNC:6218;HGNC:6233;HGNC:6220;HGNC:1390;HGNC:1395;HGNC:263;HGNC:283;HGNC:4593;HGNC:4595;HGNC:6238;HGNC:4084;HGNC:3020;HGNC:3023	KCNC3;ATP2B2;KCNA1;KCNC1;KCNA2;CACNA1C;CACNA1H;ADORA2A;ADRA2C;GRM1;GRM3;KCND2;GABRD;DRD1;DRD2	KCNC3;ATP2B2;KCNA1;KCNC1;KCNA2;CACNA1C;CACNA1H;ADORA2A;ADRA2C;GRM1;GRM3;KCND2;GABRD;DRD1;DRD2
SYNGO:postsyn_ribosome	CC	postsynaptic ribosome	│ ├─ postsynaptic ribosome	GO:0098794			HGNC:10417	RPS27A	RPS27A
SYNGO:postsyn_er	CC	postsynaptic ER	│ └─ postsynaptic ER	GO:0098794			HGNC:6180	ITPR1	ITPR1
SYNGO:postsyn_er_membrane	CC	postsynaptic ER membrane	│ ├─ postsynaptic ER membrane	SYNGO:postsyn_er
SYNGO:postsyn_er_membrane_integral	CC	integral component of postsynaptic ER membrane	│ │ └─ integral component of postsynaptic ER membrane	SYNGO:postsyn_er_membrane
SYNGO:postsyn_ser	CC	postsynaptic SER	│ └─ postsynaptic SER	SYNGO:postsyn_er			HGNC:6180	ITPR1	ITPR1
SYNGO:postsyn_ser_membrane	CC	postsynaptic SER membrane	│ └─ postsynaptic SER membrane	SYNGO:postsyn_ser			HGNC:6180	ITPR1	ITPR1
SYNGO:postsyn_ser_membrane_integral	CC	integral component of postsynaptic SER membrane	│ └─ integral component of postsynaptic SER membrane	SYNGO:postsyn_ser_membrane			HGNC:6180	ITPR1	ITPR1
GO:0099544	CC	extrasynaptic space	└─ extrasynaptic space	GO:0045202
GO:0098966	CC	perisynaptic extracellular matrix	└─ perisynaptic extracellular matrix	GO:0099544
SYNGO:synprocess	BP	process in the synapse	process in the synapse		1.5335e-17	5.06056e-16	HGNC:6250;HGNC:16874;HGNC:1388;HGNC:1389;HGNC:4584;HGNC:6233;HGNC:6218;HGNC:6220;HGNC:6299;HGNC:6257;HGNC:11496;HGNC:23150;HGNC:18539;HGNC:9247;HGNC:11510;HGNC:30500;HGNC:17282;HGNC:9395;HGNC:11506;HGNC:4272;HGNC:2309;HGNC:2310;HGNC:27652;HGNC:11018;HGNC:11140;HGNC:8996;HGNC:3023;HGNC:815;HGNC:6180;HGNC:4593;HGNC:4084;HGNC:6238;HGNC:2906;HGNC:13823;HGNC:3227;HGNC:1406;HGNC:3432;HGNC:4814;HGNC:514…	KCNH1;SV2B;CACNA1A;CACNA1B;GRIN1;KCNC1;KCNA1;KCNA2;KCNQ5;KCNJ11;SYN3;UNC13A;STX1B;PPFIA3;SYT2;PRRT2;RIMS1;PRKCB;SYP;GIT1;CPLX1;CPLX2;CPLX3;SLC32A1;SNCB;PIP5K1C;DRD2;ATP2B2;ITPR1;GRM1;GABRD;KCND2;DLGAP2;NETO1;EFNB2;CACNG2;ERBB4;KALRN;HPCA;NPTN;CDH11;BCR;DGKB;DGKE;RGS14;SHANK3;DLGAP1;DLGAP3;PRKCE;ADORA2A;DGKI;DRD1;NEFL;SPTBN2;ITPKA;SPTB;MYH10;CAMK1;PTPRT;CAMK2B;IGSF9B;CDH6;CLSTN3;LRFN1;NGEF;ARHGEF7…	KCNH1;SV2B;CACNA1A;CACNA1B;GRIN1;KCNC1;KCNA1;KCNA2;KCNQ5;KCNJ11;SYN3;UNC13A;STX1B;PPFIA3;SYT2;PRRT2;RIMS1;PRKCB;SYP;GIT1;CPLX1;CPLX2;CPLX3;SLC32A1;SNCB;PIP5K1C;DRD2;ATP2B2;ITPR1;GRM1;GABRD;KCND2;DLGAP2;NETO1;EFNB2;CACNG2;ERBB4;KALRN;HPCA;NPTN;CDH11;BCR;DGKB;DGKE;RGS14;SHANK3;DLGAP1;DLGAP3;PRKCE;ADORA2A;DGKI;DRD1;NEFL;SPTBN2;ITPKA;SPTB;MYH10;CAMK1;PTPRT;CAMK2B;IGSF9B;CDH6;CLSTN3;LRFN1;NGEF;ARHGEF7…
SYNGO:presynprocess	BP	process in the presynapse	├─ process in the presynapse	SYNGO:synprocess	4.71949e-09	7.78716e-08	HGNC:6250;HGNC:16874;HGNC:1388;HGNC:1389;HGNC:4584;HGNC:6233;HGNC:6218;HGNC:6220;HGNC:6299;HGNC:6257;HGNC:11496;HGNC:23150;HGNC:18539;HGNC:9247;HGNC:11510;HGNC:30500;HGNC:17282;HGNC:9395;HGNC:11506;HGNC:4272;HGNC:2309;HGNC:2310;HGNC:27652;HGNC:11018;HGNC:11140;HGNC:8996;HGNC:3023	KCNH1;SV2B;CACNA1A;CACNA1B;GRIN1;KCNC1;KCNA1;KCNA2;KCNQ5;KCNJ11;SYN3;UNC13A;STX1B;PPFIA3;SYT2;PRRT2;RIMS1;PRKCB;SYP;GIT1;CPLX1;CPLX2;CPLX3;SLC32A1;SNCB;PIP5K1C;DRD2	KCNH1;SV2B;CACNA1A;CACNA1B;GRIN1;KCNC1;KCNA1;KCNA2;KCNQ5;KCNJ11;SYN3;UNC13A;STX1B;PPFIA3;SYT2;PRRT2;RIMS1;PRKCB;SYP;GIT1;CPLX1;CPLX2;CPLX3;SLC32A1;SNCB;PIP5K1C;DRD2
GO:0099509	BP	regulation of presynaptic cytosolic calcium levels	│ ├─ regulation of presynaptic cytosolic calcium levels	SYNGO:presynprocess	0.0098946	0.0120934	HGNC:6250;HGNC:16874;HGNC:1388;HGNC:1389	KCNH1;SV2B;CACNA1A;CACNA1B	KCNH1;SV2B;CACNA1A;CACNA1B
GO:1905056	BP	ATPase-coupled calcium ion transmembrane transporter activity involved in regulation of presynaptic cytosolic calcium levels	│ │ ├─ ATPase-coupled calcium ion transmembrane transporter activity involved in regulation of presynaptic cytosolic calcium levels	GO:0099509
GO:0099534	BP	calcium ion binding involved in regulation of presynaptic cytosolic calcium levels	│ │ ├─ calcium ion binding involved in regulation of presynaptic cytosolic calcium levels	GO:0099509
GO:0099626	BP	voltage-gated calcium channel activity involved in regulation of presynaptic cytosolic calcium levels	│ │ └─ voltage-gated calcium channel activity involved in regulation of presynaptic cytosolic calcium levels	GO:0099509			HGNC:1388;HGNC:1389	CACNA1A;CACNA1B	CACNA1A;CACNA1B
GO:0099635	BP	voltage-gated calcium channel activity involved in positive regulation of presynaptic cytosolic calcium levels	│ │ └─ voltage-gated calcium channel activity involved in positive regulation of presynaptic cytosolic calcium levels	GO:0099626			HGNC:1389	CACNA1B	CACNA1B
GO:0099505	BP	regulation of presynaptic membrane potential	│ ├─ regulation of presynaptic membrane potential	SYNGO:presynprocess	0.000340937	0.000865457	HGNC:4584;HGNC:6250;HGNC:6233;HGNC:6218;HGNC:6220;HGNC:6299;HGNC:6257	GRIN1;KCNH1;KCNC1;KCNA1;KCNA2;KCNQ5;KCNJ11	GRIN1;KCNH1;KCNC1;KCNA1;KCNA2;KCNQ5;KCNJ11
GO:0099507	BP	ligand-gated ion channel activity involved in regulation of presynaptic membrane potential	│ │ ├─ ligand-gated ion channel activity involved in regulation of presynaptic membrane potential	GO:0099505			HGNC:4584	GRIN1	GRIN1
GO:0099508	BP	voltage-gated ion channel activity involved in regulation of presynaptic membrane potential	│ │ ├─ voltage-gated ion channel activity involved in regulation of presynaptic membrane potential	GO:0099505	2.61557e-05	0.000107407	HGNC:6250;HGNC:6233;HGNC:6218;HGNC:6220;HGNC:6299;HGNC:6257	KCNH1;KCNC1;KCNA1;KCNA2;KCNQ5;KCNJ11	KCNH1;KCNC1;KCNA1;KCNA2;KCNQ5;KCNJ11
GO:0150047	BP	G-protein coupled neurotransmitter receptor activity involved in regulation of presynaptic membrane potential	│ │ └─ G-protein coupled neurotransmitter receptor activity involved in regulation of presynaptic membrane potential	GO:0099505
GO:0099504	BP	synaptic vesicle cycle	│ ├─ synaptic vesicle cycle	SYNGO:presynprocess	1.13992e-06	7.52349e-06	HGNC:11496;HGNC:23150;HGNC:18539;HGNC:9247;HGNC:11510;HGNC:30500;HGNC:17282;HGNC:1389;HGNC:9395;HGNC:11506;HGNC:4272;HGNC:6250;HGNC:16874;HGNC:2309;HGNC:2310;HGNC:27652;HGNC:11018;HGNC:11140;HGNC:8996	SYN3;UNC13A;STX1B;PPFIA3;SYT2;PRRT2;RIMS1;CACNA1B;PRKCB;SYP;GIT1;KCNH1;SV2B;CPLX1;CPLX2;CPLX3;SLC32A1;SNCB;PIP5K1C	SYN3;UNC13A;STX1B;PPFIA3;SYT2;PRRT2;RIMS1;CACNA1B;PRKCB;SYP;GIT1;KCNH1;SV2B;CPLX1;CPLX2;CPLX3;SLC32A1;SNCB;PIP5K1C
GO:0098693	BP	regulation of synaptic vesicle cycle	│ │ ├─ regulation of synaptic vesicle cycle	GO:0099504
GO:0097091	BP	synaptic vesicle clustering	│ │ ├─ synaptic vesicle clustering	GO:0099504			HGNC:11496	SYN3	SYN3
GO:0099532	BP	synaptic vesicle endosomal processing	│ │ ├─ synaptic vesicle endosomal processing	GO:0099504
GO:0016182	BP	synaptic vesicle budding from endosome	│ │ │ ├─ synaptic vesicle budding from endosome	GO:0099532
GO:0016189	BP	synaptic vesicle to endosome fusion	│ │ │ └─ synaptic vesicle to endosome fusion	GO:0099532
GO:0016079	BP	synaptic vesicle exocytosis	│ │ ├─ synaptic vesicle exocytosis	GO:0099504	7.70392e-09	8.47431e-08	HGNC:23150;HGNC:18539;HGNC:9247;HGNC:11510;HGNC:30500;HGNC:17282;HGNC:1389;HGNC:9395;HGNC:11506;HGNC:4272;HGNC:6250;HGNC:16874;HGNC:2309;HGNC:2310;HGNC:27652	UNC13A;STX1B;PPFIA3;SYT2;PRRT2;RIMS1;CACNA1B;PRKCB;SYP;GIT1;KCNH1;SV2B;CPLX1;CPLX2;CPLX3	UNC13A;STX1B;PPFIA3;SYT2;PRRT2;RIMS1;CACNA1B;PRKCB;SYP;GIT1;KCNH1;SV2B;CPLX1;CPLX2;CPLX3
GO:0099502	BP	calcium-dependent activation of synaptic vesicle fusion	│ │ │ ├─ calcium-dependent activation of synaptic vesicle fusion	GO:0016079	0.000899764	0.0017466	HGNC:11510;HGNC:30500;HGNC:17282;HGNC:1389	SYT2;PRRT2;RIMS1;CACNA1B	SYT2;PRRT2;RIMS1;CACNA1B
GO:0150037	BP	regulation of calcium-dependent activation of synaptic vesicle fusion	│ │ │ │ └─ regulation of calcium-dependent activation of synaptic vesicle fusion	GO:0099502	0.00237094	0.00411795	HGNC:30500;HGNC:17282;HGNC:1389	PRRT2;RIMS1;CACNA1B	PRRT2;RIMS1;CACNA1B
GO:2000300	BP	regulation of synaptic vesicle exocytosis	│ │ │ ├─ regulation of synaptic vesicle exocytosis	GO:0016079	0.00333504	0.00500256	HGNC:9395;HGNC:11506;HGNC:4272;HGNC:6250;HGNC:16874	PRKCB;SYP;GIT1;KCNH1;SV2B	PRKCB;SYP;GIT1;KCNH1;SV2B
GO:0016081	BP	synaptic vesicle docking	│ │ │ ├─ synaptic vesicle docking	GO:0016079			HGNC:17282;HGNC:9247	RIMS1;PPFIA3	RIMS1;PPFIA3
GO:0099148	BP	regulation of synaptic vesicle docking	│ │ │ │ └─ regulation of synaptic vesicle docking	GO:0016081
GO:0031629	BP	synaptic vesicle fusion to presynaptic active zone membrane	│ │ │ ├─ synaptic vesicle fusion to presynaptic active zone membrane	GO:0016079	0.00011895	0.000360014	HGNC:18539;HGNC:2309;HGNC:2310;HGNC:27652	STX1B;CPLX1;CPLX2;CPLX3	STX1B;CPLX1;CPLX2;CPLX3
GO:0031630	BP	regulation of synaptic vesicle fusion to presynaptic active zone membrane	│ │ │ │ └─ regulation of synaptic vesicle fusion to presynaptic active zone membrane	GO:0031629	0.00115457	0.00211671	HGNC:2309;HGNC:2310;HGNC:27652	CPLX1;CPLX2;CPLX3	CPLX1;CPLX2;CPLX3
GO:0016082	BP	synaptic vesicle priming	│ │ │ └─ synaptic vesicle priming	GO:0016079			HGNC:17282	RIMS1	RIMS1
GO:0010807	BP	regulation of synaptic vesicle priming	│ │ │ └─ regulation of synaptic vesicle priming	GO:0016082
GO:0098700	BP	synaptic vesicle neurotransmitter loading	│ │ ├─ synaptic vesicle neurotransmitter loading	GO:0099504			HGNC:11018	SLC32A1	SLC32A1
GO:0099162	BP	regulation of synaptic vesicle neurotransmitter loading	│ │ │ └─ regulation of synaptic vesicle neurotransmitter loading	GO:0098700
GO:0099180	BP	zinc ion import into synaptic vesicle	│ │ ├─ zinc ion import into synaptic vesicle	GO:0099504
GO:0097401	BP	synaptic vesicle proton loading	│ │ ├─ synaptic vesicle proton loading	GO:0099504
GO:0048488	BP	synaptic vesicle endocytosis	│ │ └─ synaptic vesicle endocytosis	GO:0099504			HGNC:11140;HGNC:8996	SNCB;PIP5K1C	SNCB;PIP5K1C
GO:1900242	BP	regulation of synaptic vesicle endocytosis	│ │ ├─ regulation of synaptic vesicle endocytosis	GO:0048488			HGNC:8996	PIP5K1C	PIP5K1C
GO:0016185	BP	synaptic vesicle budding from presynaptic endocytic zone membrane	│ │ ├─ synaptic vesicle budding from presynaptic endocytic zone membrane	GO:0048488
GO:0098694	BP	regulation of synaptic vesicle budding from presynaptic endocytic zone membrane	│ │ │ └─ regulation of synaptic vesicle budding from presynaptic endocytic zone membrane	GO:0016185
GO:0016191	BP	synaptic vesicle uncoating	│ │ └─ synaptic vesicle uncoating	GO:0048488
GO:0099525	BP	presynaptic dense core vesicle exocytosis	│ ├─ presynaptic dense core vesicle exocytosis	SYNGO:presynprocess
GO:0099161	BP	regulation of presynaptic dense core vesicle exocytosis	│ │ └─ regulation of presynaptic dense core vesicle exocytosis	GO:0099525
GO:0001504	BP	neurotransmitter uptake	│ ├─ neurotransmitter uptake	SYNGO:presynprocess
GO:0098810	BP	neurotransmitter reuptake	│ ├─ neurotransmitter reuptake	SYNGO:presynprocess			HGNC:3023	DRD2	DRD2
GO:0051580	BP	regulation of neurotransmitter uptake	│ │ └─ regulation of neurotransmitter uptake	GO:0098810			HGNC:3023	DRD2	DRD2
SYNGO:presyn_chaperoneProteinFolding	BP	presynaptic chaperone-mediated protein folding	│ └─ presynaptic chaperone-mediated protein folding	SYNGO:presynprocess
SYNGO:postsynprocess	BP	process in the postsynapse	├─ process in the postsynapse	SYNGO:synprocess	6.39785e-06	3.51882e-05	HGNC:815;HGNC:6180;HGNC:4593;HGNC:4584;HGNC:4084;HGNC:6218;HGNC:6220;HGNC:6238;HGNC:2906;HGNC:13823;HGNC:3227;HGNC:1406;HGNC:4272;HGNC:3432;HGNC:4814;HGNC:2309;HGNC:5144;HGNC:8996	ATP2B2;ITPR1;GRM1;GRIN1;GABRD;KCNA1;KCNA2;KCND2;DLGAP2;NETO1;EFNB2;CACNG2;GIT1;ERBB4;KALRN;CPLX1;HPCA;PIP5K1C	ATP2B2;ITPR1;GRM1;GRIN1;GABRD;KCNA1;KCNA2;KCND2;DLGAP2;NETO1;EFNB2;CACNG2;GIT1;ERBB4;KALRN;CPLX1;HPCA;PIP5K1C
GO:0099566	BP	regulation of postsynaptic cytosolic calcium levels	│ ├─ regulation of postsynaptic cytosolic calcium levels	SYNGO:postsynprocess	0.00530238	0.00729077	HGNC:815;HGNC:6180;HGNC:4593	ATP2B2;ITPR1;GRM1	ATP2B2;ITPR1;GRM1
GO:1905059	BP	ATPase-coupled calcium ion transmembrane transporter activity involved in regulation of postsynaptic cytosolic calcium levels	│ │ ├─ ATPase-coupled calcium ion transmembrane transporter activity involved in regulation of postsynaptic cytosolic calcium levels	GO:0099566			HGNC:815	ATP2B2	ATP2B2
GO:0099567	BP	calcium ion binding involved in regulation of postsynaptic cytosolic calcium levels	│ │ ├─ calcium ion binding involved in regulation of postsynaptic cytosolic calcium levels	GO:0099566
GO:1905060	BP	calcium:cation antiporter activity involved in regulation of postsynaptic cytosolic calcium ion levels	│ │ ├─ calcium:cation antiporter activity involved in regulation of postsynaptic cytosolic calcium ion levels	GO:0099566
GO:0098695	BP	inositol 1,4,5-trisphosphate receptor activity involved in regulation of postsynaptic cytosolic calcium levels	│ │ ├─ inositol 1,4,5-trisphosphate receptor activity involved in regulation of postsynaptic cytosolic calcium levels	GO:0099566			HGNC:6180	ITPR1	ITPR1
GO:0099583	BP	neurotransmitter receptor activity involved in regulation of postsynaptic cytosolic calcium levels	│ │ └─ neurotransmitter receptor activity involved in regulation of postsynaptic cytosolic calcium levels	GO:0099566			HGNC:4593	GRM1	GRM1
GO:0098872	BP	G-protein coupled neurotransmitter receptor activity involved in regulation of postsynaptic cytosolic calcium levels	│ │ └─ G-protein coupled neurotransmitter receptor activity involved in regulation of postsynaptic cytosolic calcium levels	GO:0099583			HGNC:4593	GRM1	GRM1
GO:0060078	BP	regulation of postsynaptic membrane potential	│ ├─ regulation of postsynaptic membrane potential	SYNGO:postsynprocess	0.0212969	0.0250999	HGNC:4584;HGNC:4084;HGNC:6218;HGNC:6220;HGNC:6238	GRIN1;GABRD;KCNA1;KCNA2;KCND2	GRIN1;GABRD;KCNA1;KCNA2;KCND2
GO:0099529	BP	neurotransmitter receptor activity involved in regulation of postsynaptic membrane potential	│ │ ├─ neurotransmitter receptor activity involved in regulation of postsynaptic membrane potential	GO:0060078
GO:0099579	BP	G-protein coupled neurotransmitter receptor activity involved in regulation of postsynaptic membrane potential	│ │ │ └─ G-protein coupled neurotransmitter receptor activity involved in regulation of postsynaptic membrane potential	GO:0099529
GO:1904315	BP	transmitter-gated ion channel activity involved in regulation of postsynaptic membrane potential	│ │ ├─ transmitter-gated ion channel activity involved in regulation of postsynaptic membrane potential	GO:0060078			HGNC:4584;HGNC:4084	GRIN1;GABRD	GRIN1;GABRD
GO:1905030	BP	voltage-gated ion channel activity involved in regulation of postsynaptic membrane potential	│ │ └─ voltage-gated ion channel activity involved in regulation of postsynaptic membrane potential	GO:0060078	0.000737166	0.00155366	HGNC:6218;HGNC:6220;HGNC:6238	KCNA1;KCNA2;KCND2	KCNA1;KCNA2;KCND2
GO:0098962	BP	regulation of postsynaptic neurotransmitter receptor activity	│ ├─ regulation of postsynaptic neurotransmitter receptor activity	SYNGO:postsynprocess			HGNC:2906;HGNC:13823	DLGAP2;NETO1	DLGAP2;NETO1
GO:0099072	BP	regulation of postsynaptic membrane neurotransmitter receptor levels	│ ├─ regulation of postsynaptic membrane neurotransmitter receptor levels	SYNGO:postsynprocess	0.00269101	0.00444017	HGNC:3227;HGNC:1406;HGNC:4272;HGNC:3432;HGNC:13823;HGNC:4814;HGNC:2309;HGNC:5144;HGNC:8996	EFNB2;CACNG2;GIT1;ERBB4;NETO1;KALRN;CPLX1;HPCA;PIP5K1C	EFNB2;CACNG2;GIT1;ERBB4;NETO1;KALRN;CPLX1;HPCA;PIP5K1C
GO:0099645	BP	neurotransmitter receptor localization to postsynaptic specialization membrane	│ │ ├─ neurotransmitter receptor localization to postsynaptic specialization membrane	GO:0099072	0.00961764	0.0120934	HGNC:4272;HGNC:1406;HGNC:3432;HGNC:13823;HGNC:4814	GIT1;CACNG2;ERBB4;NETO1;KALRN	GIT1;CACNG2;ERBB4;NETO1;KALRN
GO:0098696	BP	regulation of neurotransmitter receptor localization to postsynaptic specialization membrane	│ │ │ └─ regulation of neurotransmitter receptor localization to postsynaptic specialization membrane	GO:0099645			HGNC:4814	KALRN	KALRN
GO:0098967	BP	exocytic insertion of neurotransmitter receptor to postsynaptic membrane	│ │ ├─ exocytic insertion of neurotransmitter receptor to postsynaptic membrane	GO:0099072			HGNC:2309	CPLX1	CPLX1
GO:0099145	BP	regulation of exocytic insertion of neurotransmitter receptor to postsynaptic membrane	│ │ │ └─ regulation of exocytic insertion of neurotransmitter receptor to postsynaptic membrane	GO:0098967			HGNC:2309	CPLX1	CPLX1
GO:0098970	BP	postsynaptic neurotransmitter receptor diffusion trapping	│ │ ├─ postsynaptic neurotransmitter receptor diffusion trapping	GO:0099072			HGNC:1406	CACNG2	CACNG2
GO:0150054	BP	regulation of postsynaptic neurotransmitter receptor diffusion trapping	│ │ │ └─ regulation of postsynaptic neurotransmitter receptor diffusion trapping	GO:0098970
GO:0098884	BP	postsynaptic neurotransmitter receptor endocytosis	│ │ └─ postsynaptic neurotransmitter receptor endocytosis	GO:0099072	0.0820723		HGNC:3227;HGNC:5144;HGNC:8996	EFNB2;HPCA;PIP5K1C	EFNB2;HPCA;PIP5K1C
GO:0099149	BP	regulation of postsynaptic neurotransmitter receptor endocytosis	│ │ └─ regulation of postsynaptic neurotransmitter receptor endocytosis	GO:0098884	0.0484874	0.0516157	HGNC:3227;HGNC:5144;HGNC:8996	EFNB2;HPCA;PIP5K1C	EFNB2;HPCA;PIP5K1C
GO:0150038	BP	postsynaptic dense core vesicle exocytosis	│ └─ postsynaptic dense core vesicle exocytosis	SYNGO:postsynprocess
GO:0150044	BP	regulation of postsynaptic dense core vesicle exocytosis	│ └─ regulation of postsynaptic dense core vesicle exocytosis	GO:0150038
GO:0099536	BP	synaptic signaling	├─ synaptic signaling	SYNGO:synprocess	3.38224e-05		HGNC:17867;HGNC:1750;HGNC:1014;HGNC:2850;HGNC:2852;HGNC:9996;HGNC:14294;HGNC:2905;HGNC:30368;HGNC:2906;HGNC:9401;HGNC:263;HGNC:2855;HGNC:3020;HGNC:3023;HGNC:7739	NPTN;CDH11;BCR;DGKB;DGKE;RGS14;SHANK3;DLGAP1;DLGAP3;DLGAP2;PRKCE;ADORA2A;DGKI;DRD1;DRD2;NEFL	NPTN;CDH11;BCR;DGKB;DGKE;RGS14;SHANK3;DLGAP1;DLGAP3;DLGAP2;PRKCE;ADORA2A;DGKI;DRD1;DRD2;NEFL
GO:0099537	BP	trans-synaptic signaling	│ ├─ trans-synaptic signaling	GO:0099536	2.92928e-05	0.000107407	HGNC:17867;HGNC:1750;HGNC:1014;HGNC:2850;HGNC:2852;HGNC:9996;HGNC:14294;HGNC:2905;HGNC:30368;HGNC:2906;HGNC:9401;HGNC:263;HGNC:2855;HGNC:3020;HGNC:3023;HGNC:7739	NPTN;CDH11;BCR;DGKB;DGKE;RGS14;SHANK3;DLGAP1;DLGAP3;DLGAP2;PRKCE;ADORA2A;DGKI;DRD1;DRD2;NEFL	NPTN;CDH11;BCR;DGKB;DGKE;RGS14;SHANK3;DLGAP1;DLGAP3;DLGAP2;PRKCE;ADORA2A;DGKI;DRD1;DRD2;NEFL
GO:0099541	BP	trans-synaptic signaling by lipid	│ │ ├─ trans-synaptic signaling by lipid	GO:0099537
GO:0099542	BP	trans-synaptic signaling by endocannabinoid	│ │ │ └─ trans-synaptic signaling by endocannabinoid	GO:0099541
GO:0098921	BP	retrograde trans-synaptic signaling by endocannabinoid	│ │ │ ├─ retrograde trans-synaptic signaling by endocannabinoid	GO:0099542
GO:0099178	BP	regulation of retrograde trans-synaptic signaling by endocanabinoid	│ │ │ │ └─ regulation of retrograde trans-synaptic signaling by endocanabinoid	GO:0098921
GO:0099553	BP	trans-synaptic signaling by endocannabinoid, modulating synaptic transmission	│ │ │ └─ trans-synaptic signaling by endocannabinoid, modulating synaptic transmission	GO:0099542
GO:0150036	BP	regulation of trans-synaptic signaling by endocannabinoid, modulating synaptic transmission	│ │ │ └─ regulation of trans-synaptic signaling by endocannabinoid, modulating synaptic transmission	GO:0099553
GO:0099540	BP	trans-synaptic signaling by neuropeptide	│ │ ├─ trans-synaptic signaling by neuropeptide	GO:0099537
GO:0099543	BP	trans-synaptic signaling by soluble gas	│ │ ├─ trans-synaptic signaling by soluble gas	GO:0099537
GO:0099548	BP	trans-synaptic signaling by nitric oxide	│ │ │ └─ trans-synaptic signaling by nitric oxide	GO:0099543
GO:0099555	BP	trans-synaptic signaling by nitric oxide, modulating synaptic transmission	│ │ │ └─ trans-synaptic signaling by nitric oxide, modulating synaptic transmission	GO:0099548
GO:0098925	BP	retrograde trans-synaptic signaling by nitric oxide, modulating synaptic transmission	│ │ │ └─ retrograde trans-synaptic signaling by nitric oxide, modulating synaptic transmission	GO:0099555
GO:0099545	BP	trans-synaptic signaling by trans-synaptic complex	│ │ ├─ trans-synaptic signaling by trans-synaptic complex	GO:0099537			HGNC:17867	NPTN	NPTN
GO:0098942	BP	retrograde trans-synaptic signaling by trans-synaptic protein complex	│ │ │ ├─ retrograde trans-synaptic signaling by trans-synaptic protein complex	GO:0099545
GO:0099557	BP	trans-synaptic signaling by trans-synaptic complex, modulating synaptic transmission	│ │ │ └─ trans-synaptic signaling by trans-synaptic complex, modulating synaptic transmission	GO:0099545			HGNC:17867	NPTN	NPTN
GO:0099157	BP	trans-synaptic signalling via exosome	│ │ ├─ trans-synaptic signalling via exosome	GO:0099537
GO:0099183	BP	trans-synaptic signaling by BDNF, modulating synaptic transmission	│ │ ├─ trans-synaptic signaling by BDNF, modulating synaptic transmission	GO:0099537
GO:0150035	BP	regulation of trans-synaptic signaling by BDNF, modulating synaptic transmission	│ │ │ └─ regulation of trans-synaptic signaling by BDNF, modulating synaptic transmission	GO:0099183
GO:0007268	BP	chemical synaptic transmission	│ │ └─ chemical synaptic transmission	GO:0099537	2.3476e-05	0.000107407	HGNC:1750;HGNC:1014;HGNC:2850;HGNC:2852;HGNC:9996;HGNC:14294;HGNC:2905;HGNC:30368;HGNC:2906;HGNC:9401;HGNC:263;HGNC:2855;HGNC:3020;HGNC:3023;HGNC:7739	CDH11;BCR;DGKB;DGKE;RGS14;SHANK3;DLGAP1;DLGAP3;DLGAP2;PRKCE;ADORA2A;DGKI;DRD1;DRD2;NEFL	CDH11;BCR;DGKB;DGKE;RGS14;SHANK3;DLGAP1;DLGAP3;DLGAP2;PRKCE;ADORA2A;DGKI;DRD1;DRD2;NEFL
GO:0050804	BP	modulation of chemical synaptic transmission	│ │ ├─ modulation of chemical synaptic transmission	GO:0007268	0.000753288	0.00155366	HGNC:1750;HGNC:1014;HGNC:2850;HGNC:2852;HGNC:9996;HGNC:14294;HGNC:2905;HGNC:30368;HGNC:2906	CDH11;BCR;DGKB;DGKE;RGS14;SHANK3;DLGAP1;DLGAP3;DLGAP2	CDH11;BCR;DGKB;DGKE;RGS14;SHANK3;DLGAP1;DLGAP3;DLGAP2
GO:0099531	BP	presynaptic process involved in chemical synaptic transmission	│ │ ├─ presynaptic process involved in chemical synaptic transmission	GO:0007268	0.00961764		HGNC:9401;HGNC:263;HGNC:2855;HGNC:3020;HGNC:3023	PRKCE;ADORA2A;DGKI;DRD1;DRD2	PRKCE;ADORA2A;DGKI;DRD1;DRD2
GO:0099171	BP	presynaptic modulation of chemical synaptic transmission	│ │ │ └─ presynaptic modulation of chemical synaptic transmission	GO:0099531	0.00961764	0.0120934	HGNC:9401;HGNC:263;HGNC:2855;HGNC:3020;HGNC:3023	PRKCE;ADORA2A;DGKI;DRD1;DRD2	PRKCE;ADORA2A;DGKI;DRD1;DRD2
GO:0099565	BP	postsynaptic process involved in chemical synaptic transmission	│ │ └─ postsynaptic process involved in chemical synaptic transmission	GO:0007268	0.0297895		HGNC:3020;HGNC:3023;HGNC:7739	DRD1;DRD2;NEFL	DRD1;DRD2;NEFL
GO:0099170	BP	postsynaptic modulation of chemical synaptic transmission	│ │ └─ postsynaptic modulation of chemical synaptic transmission	GO:0099565	0.0266142	0.0302852	HGNC:3020;HGNC:3023;HGNC:7739	DRD1;DRD2;NEFL	DRD1;DRD2;NEFL
GO:0099538	BP	synaptic signaling via neuropeptide	│ ├─ synaptic signaling via neuropeptide	GO:0099536
GO:0099163	BP	synaptic signaling by nitric oxide	│ └─ synaptic signaling by nitric oxide	GO:0099536
GO:0150045	BP	regulation of synaptic signaling by nitric oxide	│ └─ regulation of synaptic signaling by nitric oxide	GO:0099163
GO:0050808	BP	synapse organization	├─ synapse organization	SYNGO:synprocess	6.76878e-07	5.58424e-06	HGNC:11276;HGNC:14294;HGNC:2850;HGNC:30368;HGNC:3020;HGNC:6178;HGNC:11274;HGNC:7568;HGNC:4814;HGNC:1459;HGNC:9682;HGNC:17282;HGNC:1461;HGNC:7739;HGNC:4272;HGNC:2905;HGNC:32326;HGNC:1765;HGNC:3432;HGNC:3227;HGNC:9247;HGNC:18371;HGNC:29290;HGNC:7807;HGNC:15607	SPTBN2;SHANK3;DGKB;DLGAP3;DRD1;ITPKA;SPTB;MYH10;KALRN;CAMK1;PTPRT;RIMS1;CAMK2B;NEFL;GIT1;DLGAP1;IGSF9B;CDH6;ERBB4;EFNB2;PPFIA3;CLSTN3;LRFN1;NGEF;ARHGEF7	SPTBN2;SHANK3;DGKB;DLGAP3;DRD1;ITPKA;SPTB;MYH10;KALRN;CAMK1;PTPRT;RIMS1;CAMK2B;NEFL;GIT1;DLGAP1;IGSF9B;CDH6;ERBB4;EFNB2;PPFIA3;CLSTN3;LRFN1;NGEF;ARHGEF7
GO:0099172	BP	presynapse organization	│ ├─ presynapse organization	GO:0050808
GO:0099174	BP	regulation of presynapse organization	│ │ └─ regulation of presynapse organization	GO:0099172
GO:0099173	BP	postsynapse organization	│ ├─ postsynapse organization	GO:0050808	0.26675	0.275086	HGNC:11276;HGNC:14294;HGNC:2850	SPTBN2;SHANK3;DGKB	SPTBN2;SHANK3;DGKB
GO:0099175	BP	regulation of postsynapse organization	│ │ ├─ regulation of postsynapse organization	GO:0099173			HGNC:14294;HGNC:2850	SHANK3;DGKB	SHANK3;DGKB
GO:0099084	BP	postsynaptic specialization organization	│ │ └─ postsynaptic specialization organization	GO:0099173
GO:0099563	BP	modification of synaptic structure	│ ├─ modification of synaptic structure	GO:0050808	0.000657816	0.00155057	HGNC:30368;HGNC:3020;HGNC:6178;HGNC:11274;HGNC:7568;HGNC:4814	DLGAP3;DRD1;ITPKA;SPTB;MYH10;KALRN	DLGAP3;DRD1;ITPKA;SPTB;MYH10;KALRN
GO:0099010	BP	modification of postsynaptic structure	│ │ └─ modification of postsynaptic structure	GO:0099563	0.00333504	0.00500256	HGNC:3020;HGNC:6178;HGNC:11274;HGNC:7568;HGNC:4814	DRD1;ITPKA;SPTB;MYH10;KALRN	DRD1;ITPKA;SPTB;MYH10;KALRN
GO:0099159	BP	regulation of modification of postsynaptic structure	│ │ ├─ regulation of modification of postsynaptic structure	GO:0099010
GO:0098885	BP	modification of postsynaptic actin cytoskeleton	│ │ └─ modification of postsynaptic actin cytoskeleton	GO:0099010	0.00438723	0.00629472	HGNC:6178;HGNC:11274;HGNC:7568;HGNC:4814	ITPKA;SPTB;MYH10;KALRN	ITPKA;SPTB;MYH10;KALRN
GO:1905274	BP	regulation of modification of postsynaptic actin cytoskeleton	│ │ └─ regulation of modification of postsynaptic actin cytoskeleton	GO:0098885			HGNC:7568;HGNC:4814	MYH10;KALRN	MYH10;KALRN
GO:0050807	BP	regulation of synapse organization	│ ├─ regulation of synapse organization	GO:0050808			HGNC:1459;HGNC:9682	CAMK1;PTPRT	CAMK1;PTPRT
GO:0098918	BP	structural constituent of synapse	│ ├─ structural constituent of synapse	GO:0050808	0.000120005	0.000360014	HGNC:17282;HGNC:11276;HGNC:1461;HGNC:7739;HGNC:4272;HGNC:14294;HGNC:2905	RIMS1;SPTBN2;CAMK2B;NEFL;GIT1;SHANK3;DLGAP1	RIMS1;SPTBN2;CAMK2B;NEFL;GIT1;SHANK3;DLGAP1
GO:0099181	BP	structural constituent of presynapse	│ │ ├─ structural constituent of presynapse	GO:0098918			HGNC:17282	RIMS1	RIMS1
GO:0098882	BP	structural constituent of active zone	│ │ │ ├─ structural constituent of active zone	GO:0099181			HGNC:17282	RIMS1	RIMS1
GO:0098699	BP	structural constituent of presynaptic actin cytoskeleton	│ │ │ └─ structural constituent of presynaptic actin cytoskeleton	GO:0099181
GO:0099186	BP	structural constituent of postsynapse	│ │ └─ structural constituent of postsynapse	GO:0098918	0.000140583	0.000386604	HGNC:11276;HGNC:1461;HGNC:7739;HGNC:4272;HGNC:14294;HGNC:2905	SPTBN2;CAMK2B;NEFL;GIT1;SHANK3;DLGAP1	SPTBN2;CAMK2B;NEFL;GIT1;SHANK3;DLGAP1
GO:0098973	BP	structural constituent of postsynaptic actin cytoskeleton	│ │ ├─ structural constituent of postsynaptic actin cytoskeleton	GO:0099186			HGNC:1461	CAMK2B	CAMK2B
GO:0099184	BP	structural constituent of postsynaptic intermediate filament cytoskeleton	│ │ ├─ structural constituent of postsynaptic intermediate filament cytoskeleton	GO:0099186			HGNC:7739	NEFL	NEFL
GO:0098879	BP	structural constituent of postsynaptic specialization	│ │ ├─ structural constituent of postsynaptic specialization	GO:0099186			HGNC:4272	GIT1	GIT1
GO:0098919	BP	structural constituent of postsynaptic density	│ │ └─ structural constituent of postsynaptic density	GO:0099186			HGNC:14294;HGNC:2905	SHANK3;DLGAP1	SHANK3;DLGAP1
GO:0150043	BP	structural constituent of synapse-associated extracellular matrix	│ ├─ structural constituent of synapse-associated extracellular matrix	GO:0050808
GO:0099560	BP	synapse adhesion between pre- and post-synapse	│ ├─ synapse adhesion between pre- and post-synapse	GO:0050808			HGNC:32326;HGNC:1765	IGSF9B;CDH6	IGSF9B;CDH6
GO:0099179	BP	regulation of synaptic membrane adhesion	│ │ └─ regulation of synaptic membrane adhesion	GO:0099560
GO:0008039	BP	synaptic target recognition	│ ├─ synaptic target recognition	GO:0050808
GO:0007416	BP	synapse assembly	│ ├─ synapse assembly	GO:0050808	0.0377411	0.0415152	HGNC:3432;HGNC:3227;HGNC:9247;HGNC:18371;HGNC:11276;HGNC:29290	ERBB4;EFNB2;PPFIA3;CLSTN3;SPTBN2;LRFN1	ERBB4;EFNB2;PPFIA3;CLSTN3;SPTBN2;LRFN1
GO:0099054	BP	presynapse assembly	│ │ ├─ presynapse assembly	GO:0007416			HGNC:3227;HGNC:9247	EFNB2;PPFIA3	EFNB2;PPFIA3
GO:0051963	BP	regulation of synapse assembly	│ │ ├─ regulation of synapse assembly	GO:0007416			HGNC:18371	CLSTN3	CLSTN3
GO:1905606	BP	regulation of presynapse assembly	│ │ │ ├─ regulation of presynapse assembly	GO:0051963			HGNC:18371	CLSTN3	CLSTN3
GO:0150052	BP	regulation of postsynapse assembly	│ │ │ └─ regulation of postsynapse assembly	GO:0051963
GO:0098698	BP	postsynaptic specialization assembly	│ │ ├─ postsynaptic specialization assembly	GO:0007416			HGNC:11276;HGNC:29290	SPTBN2;LRFN1	SPTBN2;LRFN1
GO:0099150	BP	regulation of postsynaptic specialization assembly	│ │ │ ├─ regulation of postsynaptic specialization assembly	GO:0098698			HGNC:11276	SPTBN2	SPTBN2
GO:0097107	BP	postsynaptic density assembly	│ │ │ └─ postsynaptic density assembly	GO:0098698			HGNC:29290	LRFN1	LRFN1
GO:0099151	BP	regulation of postsynaptic density assembly	│ │ │ └─ regulation of postsynaptic density assembly	GO:0097107			HGNC:29290	LRFN1	LRFN1
GO:0097104	BP	postsynaptic membrane assembly	│ │ └─ postsynaptic membrane assembly	GO:0007416
GO:0098883	BP	synapse disassembly	│ ├─ synapse disassembly	GO:0050808			HGNC:7807	NGEF	NGEF
GO:1905806	BP	regulation of synapse disassembly	│ │ └─ regulation of synapse disassembly	GO:0098883			HGNC:7807	NGEF	NGEF
GO:0060074	BP	synapse maturation	│ ├─ synapse maturation	GO:0050808			HGNC:7739;HGNC:1461	NEFL;CAMK2B	NEFL;CAMK2B
GO:0090128	BP	regulation of synapse maturation	│ │ └─ regulation of synapse maturation	GO:0060074			HGNC:7739;HGNC:1461	NEFL;CAMK2B	NEFL;CAMK2B
GO:0099558	BP	maintenance of synapse structure	│ ├─ maintenance of synapse structure	GO:0050808
GO:0099559	BP	maintenance of alignment of postsynaptic density and presynaptic active zone	│ │ ├─ maintenance of alignment of postsynaptic density and presynaptic active zone	GO:0099558
GO:0098880	BP	maintenance of postsynaptic specialization structure	│ │ └─ maintenance of postsynaptic specialization structure	GO:0099558
GO:0099562	BP	maintenance of postsynaptic density structure	│ │ └─ maintenance of postsynaptic density structure	GO:0098880
GO:0099187	BP	presynaptic cytoskeleton organization	│ ├─ presynaptic cytoskeleton organization	GO:0050808			HGNC:15607	ARHGEF7	ARHGEF7
GO:0099140	BP	presynaptic actin cytoskeleton organization	│ │ └─ presynaptic actin cytoskeleton organization	GO:0099187			HGNC:15607	ARHGEF7	ARHGEF7
GO:0099188	BP	postsynaptic cytoskeleton organization	│ └─ postsynaptic cytoskeleton organization	GO:0050808			HGNC:15607;HGNC:7568	ARHGEF7;MYH10	ARHGEF7;MYH10
GO:0098974	BP	postsynaptic actin cytoskeleton organization	│ ├─ postsynaptic actin cytoskeleton organization	GO:0099188			HGNC:15607;HGNC:7568	ARHGEF7;MYH10	ARHGEF7;MYH10
GO:0099190	BP	postsynaptic spectrin-associated cytoskeleton organization	│ └─ postsynaptic spectrin-associated cytoskeleton organization	GO:0099188
SYNGO:metabolism	BP	metabolism	├─ metabolism	SYNGO:synprocess	0.337023	0.337023	HGNC:13581;HGNC:14259;HGNC:10417	FBXO2;RAB26;RPS27A	FBXO2;RAB26;RPS27A
SYNGO:presyn_ATPmetabolic	BP	ATP metabolic process in the presynapse	│ ├─ ATP metabolic process in the presynapse	SYNGO:metabolism
SYNGO:presyn_regulationATPmetabolic	BP	regulation of ATP metabolic process in the presynapse	│ │ └─ regulation of ATP metabolic process in the presynapse	SYNGO:presyn_ATPmetabolic
SYNGO:postsyn_ATPmetabolic	BP	ATP metabolic process in the postsynapse	│ ├─ ATP metabolic process in the postsynapse	SYNGO:metabolism
GO:0099546	BP	protein catabolic process, modulating synaptic transmission	│ ├─ protein catabolic process, modulating synaptic transmission	SYNGO:metabolism
GO:0099574	BP	regulation of protein catabolic process at synapse, modulating synaptic transmission	│ ├─ regulation of protein catabolic process at synapse, modulating synaptic transmission	SYNGO:metabolism			HGNC:13581	FBXO2	FBXO2
GO:0099576	BP	regulation of protein catabolic process at postsynapse, modulating synaptic transmission	│ │ ├─ regulation of protein catabolic process at postsynapse, modulating synaptic transmission	GO:0099574			HGNC:13581	FBXO2	FBXO2
GO:0099575	BP	regulation of protein catabolic process at presynapse, modulating synaptic transmission	│ │ └─ regulation of protein catabolic process at presynapse, modulating synaptic transmission	GO:0099574
GO:0099547	BP	regulation of translation at synapse, modulating synaptic transmission	│ ├─ regulation of translation at synapse, modulating synaptic transmission	SYNGO:metabolism
GO:0099578	BP	regulation of translation at postsynapse, modulating synaptic transmission	│ │ ├─ regulation of translation at postsynapse, modulating synaptic transmission	GO:0099547
GO:0099577	BP	regulation of translation at presynapse, modulating synaptic transmission	│ │ └─ regulation of translation at presynapse, modulating synaptic transmission	GO:0099547
GO:0042135	BP	neurotransmitter catabolic process	│ ├─ neurotransmitter catabolic process	SYNGO:metabolism
SYNGO:catabolic_synapse	BP	protein catabolic process at synapse	│ ├─ protein catabolic process at synapse	SYNGO:metabolism			HGNC:14259	RAB26	RAB26
SYNGO:catabolic_presynapse	BP	protein catabolic process at presynapse	│ │ ├─ protein catabolic process at presynapse	SYNGO:catabolic_synapse			HGNC:14259	RAB26	RAB26
SYNGO:catabolic_presynapse_regulation	BP	regulation of protein catabolic process at presynapse	│ │ │ └─ regulation of protein catabolic process at presynapse	SYNGO:catabolic_presynapse			HGNC:14259	RAB26	RAB26
SYNGO:catabolic_postsynapse	BP	protein catabolic process at postsynapse	│ │ └─ protein catabolic process at postsynapse	SYNGO:catabolic_synapse
SYNGO:catabolic_postsynapse_regulation	BP	regulation of protein catabolic process at postsynapse	│ │ └─ regulation of protein catabolic process at postsynapse	SYNGO:catabolic_postsynapse
GO:0042136	BP	neurotransmitter biosynthetic process	│ ├─ neurotransmitter biosynthetic process	SYNGO:metabolism
SYNGO:translation_synapse	BP	protein translation at synapse	│ └─ protein translation at synapse	SYNGO:metabolism			HGNC:10417	RPS27A	RPS27A
SYNGO:translation_presynapse	BP	protein translation at presynapse	│ ├─ protein translation at presynapse	SYNGO:translation_synapse			HGNC:10417	RPS27A	RPS27A
SYNGO:translation_postsynapse	BP	protein translation at postsynapse	│ └─ protein translation at postsynapse	SYNGO:translation_synapse			HGNC:10417	RPS27A	RPS27A
SYNGO:translation_postsynapse_regulation	BP	regulation of protein translation at postsynapse	│ └─ regulation of protein translation at postsynapse	SYNGO:translation_postsynapse
SYNGO:transport	BP	transport	└─ transport	SYNGO:synprocess			HGNC:18707	GRASP	GRASP
GO:0008088	BP	axo-dendritic transport	├─ axo-dendritic transport	SYNGO:transport
GO:0098930	BP	axonal transport	│ ├─ axonal transport	GO:0008088
GO:0008089	BP	anterograde axonal transport	│ │ ├─ anterograde axonal transport	GO:0098930
GO:0099641	BP	anterograde axonal protein transport	│ │ │ └─ anterograde axonal protein transport	GO:0008089
GO:0099088	BP	axonal transport of messenger ribonucleoprotein complex	│ │ └─ axonal transport of messenger ribonucleoprotein complex	GO:0098930
GO:0098935	BP	dendritic transport	│ └─ dendritic transport	GO:0008088
GO:0098937	BP	anterograde dendritic transport	│ ├─ anterograde dendritic transport	GO:0098935
GO:0098971	BP	anterograde dendritic transport of neurotransmitter receptor complex	│ │ └─ anterograde dendritic transport of neurotransmitter receptor complex	GO:0098937
GO:0098939	BP	dendritic transport of mitochondrion	│ ├─ dendritic transport of mitochondrion	GO:0098935
GO:0098961	BP	dendritic transport of ribonucleoprotein complex	│ └─ dendritic transport of ribonucleoprotein complex	GO:0098935
GO:0098963	BP	dendritic transport of messenger ribonucleoprotein complex	│ └─ dendritic transport of messenger ribonucleoprotein complex	GO:0098961
GO:0098964	BP	anterograde dendritic transport of messenger ribonucleoprotein complex	│ └─ anterograde dendritic transport of messenger ribonucleoprotein complex	GO:0098963
GO:0099514	BP	synaptic vesicle cytoskeletal transport	├─ synaptic vesicle cytoskeletal transport	SYNGO:transport
GO:0099517	BP	synaptic vesicle transport along microtubule	│ └─ synaptic vesicle transport along microtubule	GO:0099514
GO:0048490	BP	anterograde synaptic vesicle transport	│ └─ anterograde synaptic vesicle transport	GO:0099517
GO:1903742	BP	regulation of anterograde synaptic vesicle transport	│ └─ regulation of anterograde synaptic vesicle transport	GO:0048490
GO:0099090	BP	synaptic vesicle recycling via endosome	├─ synaptic vesicle recycling via endosome	SYNGO:transport
GO:0099158	BP	regulation of recycling endosome localization within postsynapse	│ └─ regulation of recycling endosome localization within postsynapse	GO:0099090
GO:0099089	BP	establishment of endoplasmic reticulum localization to postsynapse	├─ establishment of endoplasmic reticulum localization to postsynapse	SYNGO:transport
GO:0099637	BP	neurotransmitter receptor transport	└─ neurotransmitter receptor transport	SYNGO:transport			HGNC:18707	GRASP	GRASP
GO:0098877	BP	neurotransmitter receptor transport to plasma membrane	├─ neurotransmitter receptor transport to plasma membrane	GO:0099637			HGNC:18707	GRASP	GRASP
GO:0098969	BP	neurotransmitter receptor transport to postsynaptic membrane	│ ├─ neurotransmitter receptor transport to postsynaptic membrane	GO:0098877
GO:0099639	BP	neurotransmitter receptor transport, endosome to plasma membrane	│ └─ neurotransmitter receptor transport, endosome to plasma membrane	GO:0098877			HGNC:18707	GRASP	GRASP
GO:0098887	BP	neurotransmitter receptor transport, endosome to postsynaptic membrane	│ └─ neurotransmitter receptor transport, endosome to postsynaptic membrane	GO:0099639			HGNC:18707	GRASP	GRASP
GO:0099152	BP	regulation of neurotransmitter receptor transport, endosome to postsynaptic membrane	│ └─ regulation of neurotransmitter receptor transport, endosome to postsynaptic membrane	GO:0098887			HGNC:18707	GRASP	GRASP
GO:0098943	BP	neurotransmitter receptor transport, postsynaptic endosome to lysosome	└─ neurotransmitter receptor transport, postsynaptic endosome to lysosome	GO:0099637

## Sheet: FCTX_yellow
GO term ID	GO domain	GO term name	GO term name - hierarchical structure	GO parent term ID	GSEA p-value	GSEA 'gene cluster' FDR corrected p-value	genes - hgnc_id	genes - hgnc_symbol	genes - your genelist input
GO:0045202	CC	synapse	synapse		1.19125e-18	2.62076e-17	HGNC:16183;HGNC:9388;HGNC:3211;HGNC:12458;HGNC:3711;HGNC:9246;HGNC:3192;HGNC:4454;HGNC:2252;HGNC:8660;HGNC:1767;HGNC:4088;HGNC:9664;HGNC:11007;HGNC:23149;HGNC:11276;HGNC:19266;HGNC:9402;HGNC:9395;HGNC:24600;HGNC:1434;HGNC:18618;HGNC:23150;HGNC:30339;HGNC:29059;HGNC:2515;HGNC:27652;HGNC:1388;HGNC:4574;HGNC:4586;HGNC:6284;HGNC:11433;HGNC:6139;HGNC:14259;HGNC:2985;HGNC:5464;HGNC:11513;HGNC:2175;HGNC…	RIMS4;PRKAR1A;EEF1D;UBA52;FKBP1A;PPFIA2;EEF1A2;GPC6;CORO1A;PCDH8;CDH8;GABRG3;PTPRA;SLC2A3;UNC13C;SPTBN2;SYT10;PRKCG;PRKCB;ANKS1B;CALB1;LRRK2;UNC13A;RIMBP2;IQSEC2;CTNND1;CPLX3;CACNA1A;GRIA4;GRIN2B;KCNMA1;STX1A;ITGA3;RAB26;DOC2A;IGF1;SYT5;CNTN5;KCNA4;CACNA1B;EFNB2;EFNB3;SLC1A6;CACNA1C;GRIK1;GLRA3;GABRA5;HTR2A;DRD2;CHRM1;NPTX1;C1QL3;GRIP1;ELAVL1;HPCA;SPTB;AGAP2;MYO5B;PRKCD;ITPKA;LHFPL4;GPHN;SRC;GABR…	RIMS4;PRKAR1A;EEF1D;UBA52;FKBP1A;PPFIA2;EEF1A2;GPC6;CORO1A;PCDH8;CDH8;GABRG3;PTPRA;SLC2A3;UNC13C;SPTBN2;SYT10;PRKCG;PRKCB;ANKS1B;CALB1;LRRK2;UNC13A;RIMBP2;IQSEC2;CTNND1;CPLX3;CACNA1A;GRIA4;GRIN2B;KCNMA1;STX1A;ITGA3;RAB26;DOC2A;IGF1;SYT5;CNTN5;KCNA4;CACNA1B;EFNB2;EFNB3;SLC1A6;CACNA1C;GRIK1;GLRA3;GABRA5;HTR2A;DRD2;CHRM1;NPTX1;C1QL3;GRIP1;ELAVL1;HPCA;SPTB;AGAP2;MYO5B;PRKCD;ITPKA;LHFPL4;GPHN;SRC;GABR…
GO:0097060	CC	synaptic membrane	├─ synaptic membrane	GO:0045202	0.00294612	0.00462962	HGNC:1767;HGNC:4088;HGNC:9664;HGNC:11007	CDH8;GABRG3;PTPRA;SLC2A3	CDH8;GABRG3;PTPRA;SLC2A3
GO:0099243	CC	extrinsic component of synaptic membrane	│ ├─ extrinsic component of synaptic membrane	GO:0097060
GO:0099699	CC	integral component of synaptic membrane	│ └─ integral component of synaptic membrane	GO:0097060	0.0055209	0.0071447	HGNC:4088;HGNC:9664;HGNC:11007	GABRG3;PTPRA;SLC2A3	GABRG3;PTPRA;SLC2A3
GO:0098793	CC	presynapse	├─ presynapse	GO:0045202	7.68712e-07	2.41595e-06	HGNC:23149;HGNC:11276;HGNC:19266;HGNC:9402;HGNC:9395;HGNC:24600;HGNC:1434;HGNC:18618;HGNC:9246;HGNC:23150;HGNC:30339;HGNC:29059;HGNC:2515;HGNC:27652;HGNC:1388;HGNC:4574;HGNC:4586;HGNC:6284;HGNC:11433;HGNC:6139;HGNC:14259;HGNC:2985;HGNC:5464;HGNC:11513;HGNC:2175;HGNC:6222;HGNC:1389;HGNC:3227;HGNC:3228;HGNC:10944;HGNC:1390;HGNC:4579;HGNC:4328;HGNC:4079;HGNC:5293;HGNC:3023;HGNC:1950;HGNC:12458	UNC13C;SPTBN2;SYT10;PRKCG;PRKCB;ANKS1B;CALB1;LRRK2;PPFIA2;UNC13A;RIMBP2;IQSEC2;CTNND1;CPLX3;CACNA1A;GRIA4;GRIN2B;KCNMA1;STX1A;ITGA3;RAB26;DOC2A;IGF1;SYT5;CNTN5;KCNA4;CACNA1B;EFNB2;EFNB3;SLC1A6;CACNA1C;GRIK1;GLRA3;GABRA5;HTR2A;DRD2;CHRM1;UBA52	UNC13C;SPTBN2;SYT10;PRKCG;PRKCB;ANKS1B;CALB1;LRRK2;PPFIA2;UNC13A;RIMBP2;IQSEC2;CTNND1;CPLX3;CACNA1A;GRIA4;GRIN2B;KCNMA1;STX1A;ITGA3;RAB26;DOC2A;IGF1;SYT5;CNTN5;KCNA4;CACNA1B;EFNB2;EFNB3;SLC1A6;CACNA1C;GRIK1;GLRA3;GABRA5;HTR2A;DRD2;CHRM1;UBA52
GO:0099523	CC	presynaptic cytosol	│ ├─ presynaptic cytosol	GO:0098793	0.000983536	0.00166445	HGNC:9402;HGNC:9395;HGNC:24600;HGNC:1434;HGNC:18618;HGNC:9246	PRKCG;PRKCB;ANKS1B;CALB1;LRRK2;PPFIA2	PRKCG;PRKCB;ANKS1B;CALB1;LRRK2;PPFIA2
GO:0099569	CC	presynaptic cytoskeleton	│ ├─ presynaptic cytoskeleton	GO:0098793
GO:0099182	CC	presynaptic intermediate filament cytoskeleton	│ │ ├─ presynaptic intermediate filament cytoskeleton	GO:0099569
GO:0099143	CC	presynaptic actin cytoskeleton	│ │ └─ presynaptic actin cytoskeleton	GO:0099569
GO:0048786	CC	presynaptic active zone	│ ├─ presynaptic active zone	GO:0098793	0.000221686	0.000443372	HGNC:23150;HGNC:30339;HGNC:29059;HGNC:2515;HGNC:27652;HGNC:1388;HGNC:4574;HGNC:4586;HGNC:6284;HGNC:11433;HGNC:6139	UNC13A;RIMBP2;IQSEC2;CTNND1;CPLX3;CACNA1A;GRIA4;GRIN2B;KCNMA1;STX1A;ITGA3	UNC13A;RIMBP2;IQSEC2;CTNND1;CPLX3;CACNA1A;GRIA4;GRIN2B;KCNMA1;STX1A;ITGA3
GO:0098831	CC	presynaptic active zone cytoplasmic component	│ │ ├─ presynaptic active zone cytoplasmic component	GO:0048786	0.0302967	0.0370293	HGNC:30339;HGNC:29059;HGNC:2515	RIMBP2;IQSEC2;CTNND1	RIMBP2;IQSEC2;CTNND1
GO:0048787	CC	presynaptic active zone membrane	│ │ └─ presynaptic active zone membrane	GO:0048786	0.00372972	0.00547025	HGNC:27652;HGNC:1388;HGNC:4574;HGNC:4586;HGNC:6284;HGNC:11433;HGNC:6139	CPLX3;CACNA1A;GRIA4;GRIN2B;KCNMA1;STX1A;ITGA3	CPLX3;CACNA1A;GRIA4;GRIN2B;KCNMA1;STX1A;ITGA3
GO:0099029	CC	anchored component of presynaptic active zone membrane	│ │ ├─ anchored component of presynaptic active zone membrane	GO:0048787			HGNC:27652	CPLX3	CPLX3
GO:0098891	CC	extrinsic component of presynaptic active zone membrane	│ │ ├─ extrinsic component of presynaptic active zone membrane	GO:0048787
GO:0099059	CC	integral component of presynaptic active zone membrane	│ │ └─ integral component of presynaptic active zone membrane	GO:0048787	0.00537595	0.0071447	HGNC:1388;HGNC:4574;HGNC:4586;HGNC:6284;HGNC:11433;HGNC:6139	CACNA1A;GRIA4;GRIN2B;KCNMA1;STX1A;ITGA3	CACNA1A;GRIA4;GRIN2B;KCNMA1;STX1A;ITGA3
GO:0098833	CC	presynaptic endocytic zone	│ ├─ presynaptic endocytic zone	GO:0098793
GO:0098835	CC	presynaptic endocytic zone membrane	│ │ └─ presynaptic endocytic zone membrane	GO:0098833
GO:0098894	CC	extrinsic component of presynaptic endocytic zone membrane	│ │ └─ extrinsic component of presynaptic endocytic zone membrane	GO:0098835
GO:0098830	CC	presynaptic endosome	│ ├─ presynaptic endosome	GO:0098793
GO:0098954	CC	presynaptic endosome membrane	│ │ └─ presynaptic endosome membrane	GO:0098830
GO:0099067	CC	integral component of presynaptic endosome membrane	│ │ └─ integral component of presynaptic endosome membrane	GO:0098954
GO:0008021	CC	synaptic vesicle	│ ├─ synaptic vesicle	GO:0098793	0.486845		HGNC:14259;HGNC:27652;HGNC:2985;HGNC:11433	RAB26;CPLX3;DOC2A;STX1A	RAB26;CPLX3;DOC2A;STX1A
GO:0034592	CC	synaptic vesicle lumen	│ │ ├─ synaptic vesicle lumen	GO:0008021
GO:0030672	CC	synaptic vesicle membrane	│ │ └─ synaptic vesicle membrane	GO:0008021	0.276369	0.276369	HGNC:14259;HGNC:27652;HGNC:2985;HGNC:11433	RAB26;CPLX3;DOC2A;STX1A	RAB26;CPLX3;DOC2A;STX1A
GO:0098993	CC	anchored component of synaptic vesicle membrane	│ │ ├─ anchored component of synaptic vesicle membrane	GO:0030672			HGNC:14259;HGNC:27652	RAB26;CPLX3	RAB26;CPLX3
GO:0098850	CC	extrinsic component of synaptic vesicle membrane	│ │ ├─ extrinsic component of synaptic vesicle membrane	GO:0030672			HGNC:2985	DOC2A	DOC2A
GO:0030285	CC	integral component of synaptic vesicle membrane	│ │ └─ integral component of synaptic vesicle membrane	GO:0030672			HGNC:11433	STX1A	STX1A
GO:0098992	CC	neuronal dense core vesicle	│ ├─ neuronal dense core vesicle	GO:0098793			HGNC:5464;HGNC:11513	IGF1;SYT5	IGF1;SYT5
GO:0099013	CC	neuronal dense core vesicle lumen	│ │ ├─ neuronal dense core vesicle lumen	GO:0098992			HGNC:5464	IGF1	IGF1
GO:0099012	CC	neuronal dense core vesicle membrane	│ │ └─ neuronal dense core vesicle membrane	GO:0098992			HGNC:11513	SYT5	SYT5
GO:0098674	CC	extrinsic component of neuronal dense core vesicle membrane	│ │ ├─ extrinsic component of neuronal dense core vesicle membrane	GO:0099012
GO:0099066	CC	integral component of neuronal dense core vesicle membrane	│ │ └─ integral component of neuronal dense core vesicle membrane	GO:0099012			HGNC:11513	SYT5	SYT5
GO:0042734	CC	presynaptic membrane	│ ├─ presynaptic membrane	GO:0098793	6.80987e-05	0.000152471	HGNC:2175;HGNC:6222;HGNC:1389;HGNC:3227;HGNC:3228;HGNC:10944;HGNC:1390;HGNC:4579;HGNC:11433;HGNC:4328;HGNC:4079;HGNC:4586;HGNC:5293;HGNC:3023;HGNC:1950	CNTN5;KCNA4;CACNA1B;EFNB2;EFNB3;SLC1A6;CACNA1C;GRIK1;STX1A;GLRA3;GABRA5;GRIN2B;HTR2A;DRD2;CHRM1	CNTN5;KCNA4;CACNA1B;EFNB2;EFNB3;SLC1A6;CACNA1C;GRIK1;STX1A;GLRA3;GABRA5;GRIN2B;HTR2A;DRD2;CHRM1
GO:0099026	CC	anchored component of presynaptic membrane	│ │ ├─ anchored component of presynaptic membrane	GO:0042734			HGNC:2175	CNTN5	CNTN5
GO:0098888	CC	extrinsic component of presynaptic membrane	│ │ ├─ extrinsic component of presynaptic membrane	GO:0042734
GO:0099056	CC	integral component of presynaptic membrane	│ │ └─ integral component of presynaptic membrane	GO:0042734	6.93049e-05	0.000152471	HGNC:6222;HGNC:1389;HGNC:3227;HGNC:3228;HGNC:10944;HGNC:1390;HGNC:4579;HGNC:11433;HGNC:4328;HGNC:4079;HGNC:4586;HGNC:5293;HGNC:3023;HGNC:1950	KCNA4;CACNA1B;EFNB2;EFNB3;SLC1A6;CACNA1C;GRIK1;STX1A;GLRA3;GABRA5;GRIN2B;HTR2A;DRD2;CHRM1	KCNA4;CACNA1B;EFNB2;EFNB3;SLC1A6;CACNA1C;GRIK1;STX1A;GLRA3;GABRA5;GRIN2B;HTR2A;DRD2;CHRM1
SYNGO:presyn_ribosome	CC	presynaptic ribosome	│ ├─ presynaptic ribosome	GO:0098793			HGNC:12458	UBA52	UBA52
SYNGO:presyn_er	CC	presynaptic ER	│ └─ presynaptic ER	GO:0098793
SYNGO:presyn_er_membrane	CC	presynaptic ER membrane	│ ├─ presynaptic ER membrane	SYNGO:presyn_er
SYNGO:presyn_er_membrane_integral	CC	integral component of presynaptic ER membrane	│ │ └─ integral component of presynaptic ER membrane	SYNGO:presyn_er_membrane
SYNGO:presyn_ser	CC	presynaptic SER	│ └─ presynaptic SER	SYNGO:presyn_er
SYNGO:presyn_ser_membrane	CC	presynaptic SER membrane	│ └─ presynaptic SER membrane	SYNGO:presyn_ser
SYNGO:presyn_ser_membrane_integral	CC	integral component of presynaptic SER membrane	│ └─ integral component of presynaptic SER membrane	SYNGO:presyn_ser_membrane
GO:0043083	CC	synaptic cleft	├─ synaptic cleft	GO:0045202			HGNC:7952;HGNC:19359	NPTX1;C1QL3	NPTX1;C1QL3
GO:0098965	CC	extracellular matrix of synaptic cleft	│ └─ extracellular matrix of synaptic cleft	GO:0043083
GO:0098794	CC	postsynapse	├─ postsynapse	GO:0045202	1.60392e-14	1.76431e-13	HGNC:18708;HGNC:3312;HGNC:1434;HGNC:5144;HGNC:11274;HGNC:16921;HGNC:7603;HGNC:9399;HGNC:9402;HGNC:6178;HGNC:11276;HGNC:29568;HGNC:15465;HGNC:11283;HGNC:4079;HGNC:4328;HGNC:4083;HGNC:35409;HGNC:3032;HGNC:14295;HGNC:24600;HGNC:6871;HGNC:30036;HGNC:12362;HGNC:8060;HGNC:2674;HGNC:375;HGNC:11411;HGNC:29059;HGNC:2905;HGNC:30212;HGNC:2515;HGNC:2901;HGNC:19701;HGNC:3227;HGNC:3228;HGNC:4586;HGNC:2701;HGNC…	GRIP1;ELAVL1;CALB1;HPCA;SPTB;AGAP2;MYO5B;PRKCD;PRKCG;ITPKA;SPTBN2;LHFPL4;GPHN;SRC;GABRA5;GLRA3;GABRB3;SHISA7;DRP2;SHANK2;ANKS1B;MAPK1;PLEKHA5;TSC1;NUMB;DAPK1;AKAP5;CDKL5;IQSEC2;DLGAP1;TANC2;CTNND1;DLG2;CNKSR2;EFNB2;EFNB3;GRIN2B;DCC;CACNG3;SHISA9;CNIH2;LRRC4C;PTPRO;GRIA4;CHRM1;SLITRK1;GRIN3A;SORCS3;STX1A;IGSF9B;KCNA4;GRM5;CACNA1C;SLC1A6;SLC8A2;HTR2A;NTRK3;PCDH8;DRD2;ITGA3;UBA52	GRIP1;ELAVL1;CALB1;HPCA;SPTB;AGAP2;MYO5B;PRKCD;PRKCG;ITPKA;SPTBN2;LHFPL4;GPHN;SRC;GABRA5;GLRA3;GABRB3;SHISA7;DRP2;SHANK2;ANKS1B;MAPK1;PLEKHA5;TSC1;NUMB;DAPK1;AKAP5;CDKL5;IQSEC2;DLGAP1;TANC2;CTNND1;DLG2;CNKSR2;EFNB2;EFNB3;GRIN2B;DCC;CACNG3;SHISA9;CNIH2;LRRC4C;PTPRO;GRIA4;CHRM1;SLITRK1;GRIN3A;SORCS3;STX1A;IGSF9B;KCNA4;GRM5;CACNA1C;SLC1A6;SLC8A2;HTR2A;NTRK3;PCDH8;DRD2;ITGA3;UBA52
GO:0099524	CC	postsynaptic cytosol	│ ├─ postsynaptic cytosol	GO:0098794	0.0486186	0.0562952	HGNC:9399;HGNC:9402;HGNC:1434	PRKCD;PRKCG;CALB1	PRKCD;PRKCG;CALB1
GO:0099571	CC	postsynaptic cytoskeleton	│ ├─ postsynaptic cytoskeleton	GO:0098794	0.0538766	0.0592642	HGNC:7603;HGNC:6178;HGNC:11276	MYO5B;ITPKA;SPTBN2	MYO5B;ITPKA;SPTBN2
GO:0099160	CC	postsynaptic intermediate filament cytoskeleton	│ │ ├─ postsynaptic intermediate filament cytoskeleton	GO:0099571
GO:0098871	CC	postsynaptic actin cytoskeleton	│ │ ├─ postsynaptic actin cytoskeleton	GO:0099571			HGNC:7603;HGNC:6178	MYO5B;ITPKA	MYO5B;ITPKA
GO:0150050	CC	postsynaptic septin cytoskeleton	│ │ ├─ postsynaptic septin cytoskeleton	GO:0099571
GO:0099189	CC	postsynaptic spectrin-associated cytoskeleton	│ │ └─ postsynaptic spectrin-associated cytoskeleton	GO:0099571			HGNC:11276	SPTBN2	SPTBN2
GO:0097444	CC	spine apparatus	│ ├─ spine apparatus	GO:0098794
GO:0098897	CC	spine apparatus membrane	│ │ └─ spine apparatus membrane	GO:0097444
GO:0099065	CC	integral component of spine apparatus membrane	│ │ └─ integral component of spine apparatus membrane	GO:0098897
GO:0150051	CC	postsynaptic Golgi apparatus	│ ├─ postsynaptic Golgi apparatus	GO:0098794
GO:0099572	CC	postsynaptic specialization	│ ├─ postsynaptic specialization	GO:0098794	7.51947e-13	5.51428e-12	HGNC:29568;HGNC:15465;HGNC:11283;HGNC:4079;HGNC:4328;HGNC:4083;HGNC:35409;HGNC:3032;HGNC:14295;HGNC:24600;HGNC:6871;HGNC:30036;HGNC:12362;HGNC:18708;HGNC:8060;HGNC:2674;HGNC:375;HGNC:11411;HGNC:29059;HGNC:2905;HGNC:30212;HGNC:2515;HGNC:2901;HGNC:19701;HGNC:3227;HGNC:3228;HGNC:4586;HGNC:2701;HGNC:1407;HGNC:37231;HGNC:28744;HGNC:29317;HGNC:9678;HGNC:4574;HGNC:1950;HGNC:20297;HGNC:16767;HGNC:16699;H…	LHFPL4;GPHN;SRC;GABRA5;GLRA3;GABRB3;SHISA7;DRP2;SHANK2;ANKS1B;MAPK1;PLEKHA5;TSC1;GRIP1;NUMB;DAPK1;AKAP5;CDKL5;IQSEC2;DLGAP1;TANC2;CTNND1;DLG2;CNKSR2;EFNB2;EFNB3;GRIN2B;DCC;CACNG3;SHISA9;CNIH2;LRRC4C;PTPRO;GRIA4;CHRM1;SLITRK1;GRIN3A;SORCS3;STX1A;IGSF9B	LHFPL4;GPHN;SRC;GABRA5;GLRA3;GABRB3;SHISA7;DRP2;SHANK2;ANKS1B;MAPK1;PLEKHA5;TSC1;GRIP1;NUMB;DAPK1;AKAP5;CDKL5;IQSEC2;DLGAP1;TANC2;CTNND1;DLG2;CNKSR2;EFNB2;EFNB3;GRIN2B;DCC;CACNG3;SHISA9;CNIH2;LRRC4C;PTPRO;GRIA4;CHRM1;SLITRK1;GRIN3A;SORCS3;STX1A;IGSF9B
GO:0099091	CC	postsynaptic specialization, intracellular component	│ │ ├─ postsynaptic specialization, intracellular component	GO:0099572			HGNC:15465;HGNC:11283	GPHN;SRC	GPHN;SRC
GO:0099634	CC	postsynaptic specialization membrane	│ │ ├─ postsynaptic specialization membrane	GO:0099572	0.0836376		HGNC:4079;HGNC:4328;HGNC:4083;HGNC:35409	GABRA5;GLRA3;GABRB3;SHISA7	GABRA5;GLRA3;GABRB3;SHISA7
GO:0098892	CC	extrinsic component of postsynaptic specialization membrane	│ │ │ ├─ extrinsic component of postsynaptic specialization membrane	GO:0099634
GO:0099060	CC	integral component of postsynaptic specialization membrane	│ │ │ └─ integral component of postsynaptic specialization membrane	GO:0099634	0.0648434	0.0679312	HGNC:4079;HGNC:4328;HGNC:4083;HGNC:35409	GABRA5;GLRA3;GABRB3;SHISA7	GABRA5;GLRA3;GABRB3;SHISA7
GO:0014069	CC	postsynaptic density	│ │ ├─ postsynaptic density	GO:0099572	1.58266e-10	8.70462e-10	HGNC:3032;HGNC:14295;HGNC:24600;HGNC:6871;HGNC:30036;HGNC:12362;HGNC:18708;HGNC:8060;HGNC:2674;HGNC:375;HGNC:11411;HGNC:29059;HGNC:2905;HGNC:30212;HGNC:2515;HGNC:2901;HGNC:19701;HGNC:3227;HGNC:3228;HGNC:4586;HGNC:2701;HGNC:1407;HGNC:37231;HGNC:28744;HGNC:29317;HGNC:9678;HGNC:4574;HGNC:1950;HGNC:20297;HGNC:16767;HGNC:16699;HGNC:11433	DRP2;SHANK2;ANKS1B;MAPK1;PLEKHA5;TSC1;GRIP1;NUMB;DAPK1;AKAP5;CDKL5;IQSEC2;DLGAP1;TANC2;CTNND1;DLG2;CNKSR2;EFNB2;EFNB3;GRIN2B;DCC;CACNG3;SHISA9;CNIH2;LRRC4C;PTPRO;GRIA4;CHRM1;SLITRK1;GRIN3A;SORCS3;STX1A	DRP2;SHANK2;ANKS1B;MAPK1;PLEKHA5;TSC1;GRIP1;NUMB;DAPK1;AKAP5;CDKL5;IQSEC2;DLGAP1;TANC2;CTNND1;DLG2;CNKSR2;EFNB2;EFNB3;GRIN2B;DCC;CACNG3;SHISA9;CNIH2;LRRC4C;PTPRO;GRIA4;CHRM1;SLITRK1;GRIN3A;SORCS3;STX1A
GO:0099092	CC	postsynaptic density, intracellular component	│ │ │ ├─ postsynaptic density, intracellular component	GO:0014069	0.000828265	0.00151849	HGNC:375;HGNC:11411;HGNC:29059;HGNC:24600;HGNC:2905;HGNC:30212;HGNC:2515	AKAP5;CDKL5;IQSEC2;ANKS1B;DLGAP1;TANC2;CTNND1	AKAP5;CDKL5;IQSEC2;ANKS1B;DLGAP1;TANC2;CTNND1
GO:0098839	CC	postsynaptic density membrane	│ │ │ └─ postsynaptic density membrane	GO:0014069	4.66195e-08	2.05126e-07	HGNC:29059;HGNC:2901;HGNC:19701;HGNC:3227;HGNC:3228;HGNC:4586;HGNC:2701;HGNC:1407;HGNC:37231;HGNC:28744;HGNC:29317;HGNC:9678;HGNC:4574;HGNC:1950;HGNC:20297;HGNC:16767;HGNC:16699;HGNC:11433	IQSEC2;DLG2;CNKSR2;EFNB2;EFNB3;GRIN2B;DCC;CACNG3;SHISA9;CNIH2;LRRC4C;PTPRO;GRIA4;CHRM1;SLITRK1;GRIN3A;SORCS3;STX1A	IQSEC2;DLG2;CNKSR2;EFNB2;EFNB3;GRIN2B;DCC;CACNG3;SHISA9;CNIH2;LRRC4C;PTPRO;GRIA4;CHRM1;SLITRK1;GRIN3A;SORCS3;STX1A
GO:0099031	CC	anchored component of postsynaptic density membrane	│ │ │ ├─ anchored component of postsynaptic density membrane	GO:0098839			HGNC:2901	DLG2	DLG2
GO:0099147	CC	extrinsic component of postsynaptic density membrane	│ │ │ ├─ extrinsic component of postsynaptic density membrane	GO:0098839			HGNC:19701	CNKSR2	CNKSR2
GO:0099061	CC	integral component of postsynaptic density membrane	│ │ │ └─ integral component of postsynaptic density membrane	GO:0098839	4.93059e-07	1.80788e-06	HGNC:3227;HGNC:3228;HGNC:4586;HGNC:2701;HGNC:1407;HGNC:37231;HGNC:28744;HGNC:29317;HGNC:9678;HGNC:4574;HGNC:1950;HGNC:20297;HGNC:16767;HGNC:16699;HGNC:11433	EFNB2;EFNB3;GRIN2B;DCC;CACNG3;SHISA9;CNIH2;LRRC4C;PTPRO;GRIA4;CHRM1;SLITRK1;GRIN3A;SORCS3;STX1A	EFNB2;EFNB3;GRIN2B;DCC;CACNG3;SHISA9;CNIH2;LRRC4C;PTPRO;GRIA4;CHRM1;SLITRK1;GRIN3A;SORCS3;STX1A
GO:0099629	CC	postsynaptic specialization of symmetric synapse	│ │ └─ postsynaptic specialization of symmetric synapse	GO:0099572			HGNC:32326	IGSF9B	IGSF9B
GO:0098843	CC	postsynaptic endocytic zone	│ ├─ postsynaptic endocytic zone	GO:0098794
GO:0098844	CC	postsynaptic endocytic zone membrane	│ │ └─ postsynaptic endocytic zone membrane	GO:0098843
GO:0098845	CC	postsynaptic endosome	│ ├─ postsynaptic endosome	GO:0098794			HGNC:7603	MYO5B	MYO5B
GO:0098895	CC	postsynaptic endosome membrane	│ │ ├─ postsynaptic endosome membrane	GO:0098845
GO:0098999	CC	extrinsic component of postsynaptic endosome membrane	│ │ │ └─ extrinsic component of postsynaptic endosome membrane	GO:0098895
GO:0098842	CC	postsynaptic early endosome	│ │ ├─ postsynaptic early endosome	GO:0098845
GO:0098896	CC	postsynaptic early endosome membrane	│ │ │ └─ postsynaptic early endosome membrane	GO:0098842
GO:0098998	CC	extrinsic component of postsynaptic early endosome membrane	│ │ │ └─ extrinsic component of postsynaptic early endosome membrane	GO:0098896
GO:0098837	CC	postsynaptic recycling endosome	│ │ └─ postsynaptic recycling endosome	GO:0098845			HGNC:7603	MYO5B	MYO5B
GO:0098944	CC	postsynaptic recycling endosome membrane	│ │ └─ postsynaptic recycling endosome membrane	GO:0098837			HGNC:7603	MYO5B	MYO5B
GO:0099033	CC	anchored component of postsynaptic recycling endosome membrane	│ │ └─ anchored component of postsynaptic recycling endosome membrane	GO:0098944
GO:0045211	CC	postsynaptic membrane	│ ├─ postsynaptic membrane	GO:0098794	0.000187862		HGNC:6222;HGNC:4597;HGNC:1390;HGNC:10944;HGNC:11069;HGNC:1950;HGNC:5293;HGNC:8033;HGNC:4079;HGNC:4083;HGNC:8660;HGNC:3023;HGNC:6139	KCNA4;GRM5;CACNA1C;SLC1A6;SLC8A2;CHRM1;HTR2A;NTRK3;GABRA5;GABRB3;PCDH8;DRD2;ITGA3	KCNA4;GRM5;CACNA1C;SLC1A6;SLC8A2;CHRM1;HTR2A;NTRK3;GABRA5;GABRB3;PCDH8;DRD2;ITGA3
GO:0099025	CC	anchored component of postsynaptic membrane	│ │ ├─ anchored component of postsynaptic membrane	GO:0045211
GO:0098890	CC	extrinsic component of postsynaptic membrane	│ │ ├─ extrinsic component of postsynaptic membrane	GO:0045211
GO:0099055	CC	integral component of postsynaptic membrane	│ │ └─ integral component of postsynaptic membrane	GO:0045211	4.96321e-05	0.000136488	HGNC:6222;HGNC:4597;HGNC:1390;HGNC:10944;HGNC:11069;HGNC:1950;HGNC:5293;HGNC:8033;HGNC:4079;HGNC:4083;HGNC:8660;HGNC:3023;HGNC:6139	KCNA4;GRM5;CACNA1C;SLC1A6;SLC8A2;CHRM1;HTR2A;NTRK3;GABRA5;GABRB3;PCDH8;DRD2;ITGA3	KCNA4;GRM5;CACNA1C;SLC1A6;SLC8A2;CHRM1;HTR2A;NTRK3;GABRA5;GABRB3;PCDH8;DRD2;ITGA3
SYNGO:postsyn_ribosome	CC	postsynaptic ribosome	│ ├─ postsynaptic ribosome	GO:0098794			HGNC:12458	UBA52	UBA52
SYNGO:postsyn_er	CC	postsynaptic ER	│ └─ postsynaptic ER	GO:0098794
SYNGO:postsyn_er_membrane	CC	postsynaptic ER membrane	│ ├─ postsynaptic ER membrane	SYNGO:postsyn_er
SYNGO:postsyn_er_membrane_integral	CC	integral component of postsynaptic ER membrane	│ │ └─ integral component of postsynaptic ER membrane	SYNGO:postsyn_er_membrane
SYNGO:postsyn_ser	CC	postsynaptic SER	│ └─ postsynaptic SER	SYNGO:postsyn_er
SYNGO:postsyn_ser_membrane	CC	postsynaptic SER membrane	│ └─ postsynaptic SER membrane	SYNGO:postsyn_ser
SYNGO:postsyn_ser_membrane_integral	CC	integral component of postsynaptic SER membrane	│ └─ integral component of postsynaptic SER membrane	SYNGO:postsyn_ser_membrane
GO:0099544	CC	extrasynaptic space	└─ extrasynaptic space	GO:0045202
GO:0098966	CC	perisynaptic extracellular matrix	└─ perisynaptic extracellular matrix	GO:0099544
SYNGO:synprocess	BP	process in the synapse	process in the synapse		4.85758e-20	1.79731e-18	HGNC:1434;HGNC:1388;HGNC:30339;HGNC:1389;HGNC:1402;HGNC:4579;HGNC:4574;HGNC:4079;HGNC:4586;HGNC:6284;HGNC:6222;HGNC:23149;HGNC:23150;HGNC:11433;HGNC:2985;HGNC:9402;HGNC:9395;HGNC:9246;HGNC:27652;HGNC:18618;HGNC:19266;HGNC:10944;HGNC:3023;HGNC:11069;HGNC:1950;HGNC:4083;HGNC:4088;HGNC:16767;HGNC:7952;HGNC:2906;HGNC:11283;HGNC:7954;HGNC:37231;HGNC:28744;HGNC:35409;HGNC:3227;HGNC:8010;HGNC:2515;HGNC:…	CALB1;CACNA1A;RIMBP2;CACNA1B;CACNB2;GRIK1;GRIA4;GABRA5;GRIN2B;KCNMA1;KCNA4;UNC13C;UNC13A;STX1A;DOC2A;PRKCG;PRKCB;PPFIA2;CPLX3;LRRK2;SYT10;SLC1A6;DRD2;SLC8A2;CHRM1;GABRB3;GABRG3;GRIN3A;NPTX1;DLGAP2;SRC;NPTXR;SHISA9;CNIH2;SHISA7;EFNB2;NRXN3;CTNND1;GPHN;DLG2;CACNG3;LHFPL4;C1QL3;IQSEC2;GPC6;NBEA;AKAP5;HPCA;NUMB;EFNB3;BDNF;MYO5B;GRM5;PCDH8;LRRC4C;PTPRA;NRG3;CDKL5;DLGAP1;GLRA3;HTR2A;ANKS1B;DCC;SORCS3;I…	CALB1;CACNA1A;RIMBP2;CACNA1B;CACNB2;GRIK1;GRIA4;GABRA5;GRIN2B;KCNMA1;KCNA4;UNC13C;UNC13A;STX1A;DOC2A;PRKCG;PRKCB;PPFIA2;CPLX3;LRRK2;SYT10;SLC1A6;DRD2;SLC8A2;CHRM1;GABRB3;GABRG3;GRIN3A;NPTX1;DLGAP2;SRC;NPTXR;SHISA9;CNIH2;SHISA7;EFNB2;NRXN3;CTNND1;GPHN;DLG2;CACNG3;LHFPL4;C1QL3;IQSEC2;GPC6;NBEA;AKAP5;HPCA;NUMB;EFNB3;BDNF;MYO5B;GRM5;PCDH8;LRRC4C;PTPRA;NRG3;CDKL5;DLGAP1;GLRA3;HTR2A;ANKS1B;DCC;SORCS3;I…
SYNGO:presynprocess	BP	process in the presynapse	├─ process in the presynapse	SYNGO:synprocess	2.19385e-05	9.01914e-05	HGNC:1434;HGNC:1388;HGNC:30339;HGNC:1389;HGNC:1402;HGNC:4579;HGNC:4574;HGNC:4079;HGNC:4586;HGNC:6284;HGNC:6222;HGNC:23149;HGNC:23150;HGNC:11433;HGNC:2985;HGNC:9402;HGNC:9395;HGNC:9246;HGNC:27652;HGNC:18618;HGNC:19266;HGNC:10944;HGNC:3023	CALB1;CACNA1A;RIMBP2;CACNA1B;CACNB2;GRIK1;GRIA4;GABRA5;GRIN2B;KCNMA1;KCNA4;UNC13C;UNC13A;STX1A;DOC2A;PRKCG;PRKCB;PPFIA2;CPLX3;LRRK2;SYT10;SLC1A6;DRD2	CALB1;CACNA1A;RIMBP2;CACNA1B;CACNB2;GRIK1;GRIA4;GABRA5;GRIN2B;KCNMA1;KCNA4;UNC13C;UNC13A;STX1A;DOC2A;PRKCG;PRKCB;PPFIA2;CPLX3;LRRK2;SYT10;SLC1A6;DRD2
GO:0099509	BP	regulation of presynaptic cytosolic calcium levels	│ ├─ regulation of presynaptic cytosolic calcium levels	SYNGO:presynprocess	0.00392689	0.00660432	HGNC:1434;HGNC:1388;HGNC:30339;HGNC:1389;HGNC:1402	CALB1;CACNA1A;RIMBP2;CACNA1B;CACNB2	CALB1;CACNA1A;RIMBP2;CACNA1B;CACNB2
GO:1905056	BP	ATPase-coupled calcium ion transmembrane transporter activity involved in regulation of presynaptic cytosolic calcium levels	│ │ ├─ ATPase-coupled calcium ion transmembrane transporter activity involved in regulation of presynaptic cytosolic calcium levels	GO:0099509
GO:0099534	BP	calcium ion binding involved in regulation of presynaptic cytosolic calcium levels	│ │ ├─ calcium ion binding involved in regulation of presynaptic cytosolic calcium levels	GO:0099509			HGNC:1434	CALB1	CALB1
GO:0099626	BP	voltage-gated calcium channel activity involved in regulation of presynaptic cytosolic calcium levels	│ │ └─ voltage-gated calcium channel activity involved in regulation of presynaptic cytosolic calcium levels	GO:0099509	0.000562201	0.00148582	HGNC:1388;HGNC:30339;HGNC:1389;HGNC:1402	CACNA1A;RIMBP2;CACNA1B;CACNB2	CACNA1A;RIMBP2;CACNA1B;CACNB2
GO:0099635	BP	voltage-gated calcium channel activity involved in positive regulation of presynaptic cytosolic calcium levels	│ │ └─ voltage-gated calcium channel activity involved in positive regulation of presynaptic cytosolic calcium levels	GO:0099626			HGNC:1389;HGNC:1402	CACNA1B;CACNB2	CACNA1B;CACNB2
GO:0099505	BP	regulation of presynaptic membrane potential	│ ├─ regulation of presynaptic membrane potential	SYNGO:presynprocess	0.00482772	0.00776633	HGNC:4579;HGNC:4574;HGNC:4079;HGNC:4586;HGNC:6284;HGNC:6222	GRIK1;GRIA4;GABRA5;GRIN2B;KCNMA1;KCNA4	GRIK1;GRIA4;GABRA5;GRIN2B;KCNMA1;KCNA4
GO:0099507	BP	ligand-gated ion channel activity involved in regulation of presynaptic membrane potential	│ │ ├─ ligand-gated ion channel activity involved in regulation of presynaptic membrane potential	GO:0099505	0.00209047	0.00386738	HGNC:4579;HGNC:4574;HGNC:4079;HGNC:4586;HGNC:6284	GRIK1;GRIA4;GABRA5;GRIN2B;KCNMA1	GRIK1;GRIA4;GABRA5;GRIN2B;KCNMA1
GO:0099508	BP	voltage-gated ion channel activity involved in regulation of presynaptic membrane potential	│ │ ├─ voltage-gated ion channel activity involved in regulation of presynaptic membrane potential	GO:0099505			HGNC:6222	KCNA4	KCNA4
GO:0150047	BP	G-protein coupled neurotransmitter receptor activity involved in regulation of presynaptic membrane potential	│ │ └─ G-protein coupled neurotransmitter receptor activity involved in regulation of presynaptic membrane potential	GO:0099505
GO:0099504	BP	synaptic vesicle cycle	│ ├─ synaptic vesicle cycle	SYNGO:presynprocess	0.0397163	0.0445304	HGNC:23149;HGNC:23150;HGNC:11433;HGNC:2985;HGNC:30339;HGNC:1389;HGNC:9402;HGNC:9395;HGNC:9246;HGNC:27652;HGNC:18618	UNC13C;UNC13A;STX1A;DOC2A;RIMBP2;CACNA1B;PRKCG;PRKCB;PPFIA2;CPLX3;LRRK2	UNC13C;UNC13A;STX1A;DOC2A;RIMBP2;CACNA1B;PRKCG;PRKCB;PPFIA2;CPLX3;LRRK2
GO:0098693	BP	regulation of synaptic vesicle cycle	│ │ ├─ regulation of synaptic vesicle cycle	GO:0099504
GO:0097091	BP	synaptic vesicle clustering	│ │ ├─ synaptic vesicle clustering	GO:0099504
GO:0099532	BP	synaptic vesicle endosomal processing	│ │ ├─ synaptic vesicle endosomal processing	GO:0099504
GO:0016182	BP	synaptic vesicle budding from endosome	│ │ │ ├─ synaptic vesicle budding from endosome	GO:0099532
GO:0016189	BP	synaptic vesicle to endosome fusion	│ │ │ └─ synaptic vesicle to endosome fusion	GO:0099532
GO:0016079	BP	synaptic vesicle exocytosis	│ │ ├─ synaptic vesicle exocytosis	GO:0099504	0.000278382	0.000936375	HGNC:23149;HGNC:23150;HGNC:11433;HGNC:2985;HGNC:30339;HGNC:1389;HGNC:9402;HGNC:9395;HGNC:9246;HGNC:27652	UNC13C;UNC13A;STX1A;DOC2A;RIMBP2;CACNA1B;PRKCG;PRKCB;PPFIA2;CPLX3	UNC13C;UNC13A;STX1A;DOC2A;RIMBP2;CACNA1B;PRKCG;PRKCB;PPFIA2;CPLX3
GO:0099502	BP	calcium-dependent activation of synaptic vesicle fusion	│ │ │ ├─ calcium-dependent activation of synaptic vesicle fusion	GO:0016079	0.0137362	0.0195476	HGNC:2985;HGNC:30339;HGNC:1389	DOC2A;RIMBP2;CACNA1B	DOC2A;RIMBP2;CACNA1B
GO:0150037	BP	regulation of calcium-dependent activation of synaptic vesicle fusion	│ │ │ │ └─ regulation of calcium-dependent activation of synaptic vesicle fusion	GO:0099502			HGNC:30339;HGNC:1389	RIMBP2;CACNA1B	RIMBP2;CACNA1B
GO:2000300	BP	regulation of synaptic vesicle exocytosis	│ │ │ ├─ regulation of synaptic vesicle exocytosis	GO:0016079	0.112049	0.115162	HGNC:9402;HGNC:9395;HGNC:9246	PRKCG;PRKCB;PPFIA2	PRKCG;PRKCB;PPFIA2
GO:0016081	BP	synaptic vesicle docking	│ │ │ ├─ synaptic vesicle docking	GO:0016079
GO:0099148	BP	regulation of synaptic vesicle docking	│ │ │ │ └─ regulation of synaptic vesicle docking	GO:0016081
GO:0031629	BP	synaptic vesicle fusion to presynaptic active zone membrane	│ │ │ ├─ synaptic vesicle fusion to presynaptic active zone membrane	GO:0016079			HGNC:27652	CPLX3	CPLX3
GO:0031630	BP	regulation of synaptic vesicle fusion to presynaptic active zone membrane	│ │ │ │ └─ regulation of synaptic vesicle fusion to presynaptic active zone membrane	GO:0031629			HGNC:27652	CPLX3	CPLX3
GO:0016082	BP	synaptic vesicle priming	│ │ │ └─ synaptic vesicle priming	GO:0016079
GO:0010807	BP	regulation of synaptic vesicle priming	│ │ │ └─ regulation of synaptic vesicle priming	GO:0016082
GO:0098700	BP	synaptic vesicle neurotransmitter loading	│ │ ├─ synaptic vesicle neurotransmitter loading	GO:0099504
GO:0099162	BP	regulation of synaptic vesicle neurotransmitter loading	│ │ │ └─ regulation of synaptic vesicle neurotransmitter loading	GO:0098700
GO:0099180	BP	zinc ion import into synaptic vesicle	│ │ ├─ zinc ion import into synaptic vesicle	GO:0099504
GO:0097401	BP	synaptic vesicle proton loading	│ │ ├─ synaptic vesicle proton loading	GO:0099504
GO:0048488	BP	synaptic vesicle endocytosis	│ │ └─ synaptic vesicle endocytosis	GO:0099504			HGNC:18618	LRRK2	LRRK2
GO:1900242	BP	regulation of synaptic vesicle endocytosis	│ │ ├─ regulation of synaptic vesicle endocytosis	GO:0048488			HGNC:18618	LRRK2	LRRK2
GO:0016185	BP	synaptic vesicle budding from presynaptic endocytic zone membrane	│ │ ├─ synaptic vesicle budding from presynaptic endocytic zone membrane	GO:0048488
GO:0098694	BP	regulation of synaptic vesicle budding from presynaptic endocytic zone membrane	│ │ │ └─ regulation of synaptic vesicle budding from presynaptic endocytic zone membrane	GO:0016185
GO:0016191	BP	synaptic vesicle uncoating	│ │ └─ synaptic vesicle uncoating	GO:0048488
GO:0099525	BP	presynaptic dense core vesicle exocytosis	│ ├─ presynaptic dense core vesicle exocytosis	SYNGO:presynprocess			HGNC:19266	SYT10	SYT10
GO:0099161	BP	regulation of presynaptic dense core vesicle exocytosis	│ │ └─ regulation of presynaptic dense core vesicle exocytosis	GO:0099525
GO:0001504	BP	neurotransmitter uptake	│ ├─ neurotransmitter uptake	SYNGO:presynprocess			HGNC:10944	SLC1A6	SLC1A6
GO:0098810	BP	neurotransmitter reuptake	│ ├─ neurotransmitter reuptake	SYNGO:presynprocess			HGNC:3023	DRD2	DRD2
GO:0051580	BP	regulation of neurotransmitter uptake	│ │ └─ regulation of neurotransmitter uptake	GO:0098810			HGNC:3023	DRD2	DRD2
SYNGO:presyn_chaperoneProteinFolding	BP	presynaptic chaperone-mediated protein folding	│ └─ presynaptic chaperone-mediated protein folding	SYNGO:presynprocess
SYNGO:postsynprocess	BP	process in the postsynapse	├─ process in the postsynapse	SYNGO:synprocess	1.97922e-12	3.66155e-11	HGNC:1434;HGNC:11069;HGNC:1950;HGNC:4586;HGNC:4083;HGNC:4079;HGNC:4088;HGNC:4574;HGNC:4579;HGNC:16767;HGNC:7952;HGNC:2906;HGNC:11283;HGNC:7954;HGNC:37231;HGNC:28744;HGNC:35409;HGNC:3227;HGNC:8010;HGNC:2515;HGNC:15465;HGNC:2901;HGNC:1407;HGNC:29568;HGNC:19359;HGNC:29059;HGNC:4454;HGNC:7648;HGNC:375;HGNC:5144;HGNC:8060	CALB1;SLC8A2;CHRM1;GRIN2B;GABRB3;GABRA5;GABRG3;GRIA4;GRIK1;GRIN3A;NPTX1;DLGAP2;SRC;NPTXR;SHISA9;CNIH2;SHISA7;EFNB2;NRXN3;CTNND1;GPHN;DLG2;CACNG3;LHFPL4;C1QL3;IQSEC2;GPC6;NBEA;AKAP5;HPCA;NUMB	CALB1;SLC8A2;CHRM1;GRIN2B;GABRB3;GABRA5;GABRG3;GRIA4;GRIK1;GRIN3A;NPTX1;DLGAP2;SRC;NPTXR;SHISA9;CNIH2;SHISA7;EFNB2;NRXN3;CTNND1;GPHN;DLG2;CACNG3;LHFPL4;C1QL3;IQSEC2;GPC6;NBEA;AKAP5;HPCA;NUMB
GO:0099566	BP	regulation of postsynaptic cytosolic calcium levels	│ ├─ regulation of postsynaptic cytosolic calcium levels	SYNGO:postsynprocess			HGNC:1434;HGNC:11069	CALB1;SLC8A2	CALB1;SLC8A2
GO:1905059	BP	ATPase-coupled calcium ion transmembrane transporter activity involved in regulation of postsynaptic cytosolic calcium levels	│ │ ├─ ATPase-coupled calcium ion transmembrane transporter activity involved in regulation of postsynaptic cytosolic calcium levels	GO:0099566
GO:0099567	BP	calcium ion binding involved in regulation of postsynaptic cytosolic calcium levels	│ │ ├─ calcium ion binding involved in regulation of postsynaptic cytosolic calcium levels	GO:0099566			HGNC:1434	CALB1	CALB1
GO:1905060	BP	calcium:cation antiporter activity involved in regulation of postsynaptic cytosolic calcium ion levels	│ │ ├─ calcium:cation antiporter activity involved in regulation of postsynaptic cytosolic calcium ion levels	GO:0099566			HGNC:11069	SLC8A2	SLC8A2
GO:0098695	BP	inositol 1,4,5-trisphosphate receptor activity involved in regulation of postsynaptic cytosolic calcium levels	│ │ ├─ inositol 1,4,5-trisphosphate receptor activity involved in regulation of postsynaptic cytosolic calcium levels	GO:0099566
GO:0099583	BP	neurotransmitter receptor activity involved in regulation of postsynaptic cytosolic calcium levels	│ │ └─ neurotransmitter receptor activity involved in regulation of postsynaptic cytosolic calcium levels	GO:0099566
GO:0098872	BP	G-protein coupled neurotransmitter receptor activity involved in regulation of postsynaptic cytosolic calcium levels	│ │ └─ G-protein coupled neurotransmitter receptor activity involved in regulation of postsynaptic cytosolic calcium levels	GO:0099583
GO:0060078	BP	regulation of postsynaptic membrane potential	│ ├─ regulation of postsynaptic membrane potential	SYNGO:postsynprocess	0.000916352	0.00211906	HGNC:1950;HGNC:4586;HGNC:4083;HGNC:4079;HGNC:4088;HGNC:4574;HGNC:4579;HGNC:16767	CHRM1;GRIN2B;GABRB3;GABRA5;GABRG3;GRIA4;GRIK1;GRIN3A	CHRM1;GRIN2B;GABRB3;GABRA5;GABRG3;GRIA4;GRIK1;GRIN3A
GO:0099529	BP	neurotransmitter receptor activity involved in regulation of postsynaptic membrane potential	│ │ ├─ neurotransmitter receptor activity involved in regulation of postsynaptic membrane potential	GO:0060078
GO:0099579	BP	G-protein coupled neurotransmitter receptor activity involved in regulation of postsynaptic membrane potential	│ │ │ └─ G-protein coupled neurotransmitter receptor activity involved in regulation of postsynaptic membrane potential	GO:0099529
GO:1904315	BP	transmitter-gated ion channel activity involved in regulation of postsynaptic membrane potential	│ │ ├─ transmitter-gated ion channel activity involved in regulation of postsynaptic membrane potential	GO:0060078	0.00122896	0.00267479	HGNC:4586;HGNC:4083;HGNC:4079;HGNC:4088;HGNC:4574;HGNC:4579;HGNC:16767	GRIN2B;GABRB3;GABRA5;GABRG3;GRIA4;GRIK1;GRIN3A	GRIN2B;GABRB3;GABRA5;GABRG3;GRIA4;GRIK1;GRIN3A
GO:1905030	BP	voltage-gated ion channel activity involved in regulation of postsynaptic membrane potential	│ │ └─ voltage-gated ion channel activity involved in regulation of postsynaptic membrane potential	GO:0060078
GO:0098962	BP	regulation of postsynaptic neurotransmitter receptor activity	│ ├─ regulation of postsynaptic neurotransmitter receptor activity	SYNGO:postsynprocess	1.18592e-05	5.48488e-05	HGNC:7952;HGNC:2906;HGNC:11283;HGNC:7954;HGNC:37231;HGNC:28744;HGNC:35409	NPTX1;DLGAP2;SRC;NPTXR;SHISA9;CNIH2;SHISA7	NPTX1;DLGAP2;SRC;NPTXR;SHISA9;CNIH2;SHISA7
GO:0099072	BP	regulation of postsynaptic membrane neurotransmitter receptor levels	│ ├─ regulation of postsynaptic membrane neurotransmitter receptor levels	SYNGO:postsynprocess	1.18256e-06	6.81635e-06	HGNC:3227;HGNC:8010;HGNC:2515;HGNC:15465;HGNC:7954;HGNC:7952;HGNC:2901;HGNC:1407;HGNC:29568;HGNC:19359;HGNC:29059;HGNC:4454;HGNC:7648;HGNC:375;HGNC:5144;HGNC:8060	EFNB2;NRXN3;CTNND1;GPHN;NPTXR;NPTX1;DLG2;CACNG3;LHFPL4;C1QL3;IQSEC2;GPC6;NBEA;AKAP5;HPCA;NUMB	EFNB2;NRXN3;CTNND1;GPHN;NPTXR;NPTX1;DLG2;CACNG3;LHFPL4;C1QL3;IQSEC2;GPC6;NBEA;AKAP5;HPCA;NUMB
GO:0099645	BP	neurotransmitter receptor localization to postsynaptic specialization membrane	│ │ ├─ neurotransmitter receptor localization to postsynaptic specialization membrane	GO:0099072	1.28958e-06	6.81635e-06	HGNC:15465;HGNC:7954;HGNC:7952;HGNC:2901;HGNC:1407;HGNC:29568;HGNC:19359;HGNC:8010;HGNC:29059;HGNC:4454;HGNC:7648	GPHN;NPTXR;NPTX1;DLG2;CACNG3;LHFPL4;C1QL3;NRXN3;IQSEC2;GPC6;NBEA	GPHN;NPTXR;NPTX1;DLG2;CACNG3;LHFPL4;C1QL3;NRXN3;IQSEC2;GPC6;NBEA
GO:0098696	BP	regulation of neurotransmitter receptor localization to postsynaptic specialization membrane	│ │ │ └─ regulation of neurotransmitter receptor localization to postsynaptic specialization membrane	GO:0099645	0.0389061	0.0445304	HGNC:29059;HGNC:4454;HGNC:7648	IQSEC2;GPC6;NBEA	IQSEC2;GPC6;NBEA
GO:0098967	BP	exocytic insertion of neurotransmitter receptor to postsynaptic membrane	│ │ ├─ exocytic insertion of neurotransmitter receptor to postsynaptic membrane	GO:0099072
GO:0099145	BP	regulation of exocytic insertion of neurotransmitter receptor to postsynaptic membrane	│ │ │ └─ regulation of exocytic insertion of neurotransmitter receptor to postsynaptic membrane	GO:0098967
GO:0098970	BP	postsynaptic neurotransmitter receptor diffusion trapping	│ │ ├─ postsynaptic neurotransmitter receptor diffusion trapping	GO:0099072
GO:0150054	BP	regulation of postsynaptic neurotransmitter receptor diffusion trapping	│ │ │ └─ regulation of postsynaptic neurotransmitter receptor diffusion trapping	GO:0098970
GO:0098884	BP	postsynaptic neurotransmitter receptor endocytosis	│ │ └─ postsynaptic neurotransmitter receptor endocytosis	GO:0099072	0.0380032		HGNC:3227;HGNC:375;HGNC:5144;HGNC:8060	EFNB2;AKAP5;HPCA;NUMB	EFNB2;AKAP5;HPCA;NUMB
GO:0099149	BP	regulation of postsynaptic neurotransmitter receptor endocytosis	│ │ └─ regulation of postsynaptic neurotransmitter receptor endocytosis	GO:0098884	0.0190325	0.0242828	HGNC:3227;HGNC:375;HGNC:5144;HGNC:8060	EFNB2;AKAP5;HPCA;NUMB	EFNB2;AKAP5;HPCA;NUMB
GO:0150038	BP	postsynaptic dense core vesicle exocytosis	│ └─ postsynaptic dense core vesicle exocytosis	SYNGO:postsynprocess
GO:0150044	BP	regulation of postsynaptic dense core vesicle exocytosis	│ └─ regulation of postsynaptic dense core vesicle exocytosis	GO:0150038
GO:0099536	BP	synaptic signaling	├─ synaptic signaling	SYNGO:synprocess	2.35701e-07		HGNC:8010;HGNC:3228;HGNC:1033;HGNC:29059;HGNC:7603;HGNC:4597;HGNC:8660;HGNC:29317;HGNC:9664;HGNC:7999;HGNC:11411;HGNC:2905;HGNC:2906;HGNC:4328;HGNC:5293;HGNC:3023;HGNC:16767;HGNC:24600;HGNC:2701;HGNC:16699;HGNC:1950;HGNC:5464	NRXN3;EFNB3;BDNF;IQSEC2;MYO5B;GRM5;PCDH8;LRRC4C;PTPRA;NRG3;CDKL5;DLGAP1;DLGAP2;GLRA3;HTR2A;DRD2;GRIN3A;ANKS1B;DCC;SORCS3;CHRM1;IGF1	NRXN3;EFNB3;BDNF;IQSEC2;MYO5B;GRM5;PCDH8;LRRC4C;PTPRA;NRG3;CDKL5;DLGAP1;DLGAP2;GLRA3;HTR2A;DRD2;GRIN3A;ANKS1B;DCC;SORCS3;CHRM1;IGF1
GO:0099537	BP	trans-synaptic signaling	│ ├─ trans-synaptic signaling	GO:0099536	1.9298e-07	1.78507e-06	HGNC:8010;HGNC:3228;HGNC:1033;HGNC:29059;HGNC:7603;HGNC:4597;HGNC:8660;HGNC:29317;HGNC:9664;HGNC:7999;HGNC:11411;HGNC:2905;HGNC:2906;HGNC:4328;HGNC:5293;HGNC:3023;HGNC:16767;HGNC:24600;HGNC:2701;HGNC:16699;HGNC:1950;HGNC:5464	NRXN3;EFNB3;BDNF;IQSEC2;MYO5B;GRM5;PCDH8;LRRC4C;PTPRA;NRG3;CDKL5;DLGAP1;DLGAP2;GLRA3;HTR2A;DRD2;GRIN3A;ANKS1B;DCC;SORCS3;CHRM1;IGF1	NRXN3;EFNB3;BDNF;IQSEC2;MYO5B;GRM5;PCDH8;LRRC4C;PTPRA;NRG3;CDKL5;DLGAP1;DLGAP2;GLRA3;HTR2A;DRD2;GRIN3A;ANKS1B;DCC;SORCS3;CHRM1;IGF1
GO:0099541	BP	trans-synaptic signaling by lipid	│ │ ├─ trans-synaptic signaling by lipid	GO:0099537
GO:0099542	BP	trans-synaptic signaling by endocannabinoid	│ │ │ └─ trans-synaptic signaling by endocannabinoid	GO:0099541
GO:0098921	BP	retrograde trans-synaptic signaling by endocannabinoid	│ │ │ ├─ retrograde trans-synaptic signaling by endocannabinoid	GO:0099542
GO:0099178	BP	regulation of retrograde trans-synaptic signaling by endocanabinoid	│ │ │ │ └─ regulation of retrograde trans-synaptic signaling by endocanabinoid	GO:0098921
GO:0099553	BP	trans-synaptic signaling by endocannabinoid, modulating synaptic transmission	│ │ │ └─ trans-synaptic signaling by endocannabinoid, modulating synaptic transmission	GO:0099542
GO:0150036	BP	regulation of trans-synaptic signaling by endocannabinoid, modulating synaptic transmission	│ │ │ └─ regulation of trans-synaptic signaling by endocannabinoid, modulating synaptic transmission	GO:0099553
GO:0099540	BP	trans-synaptic signaling by neuropeptide	│ │ ├─ trans-synaptic signaling by neuropeptide	GO:0099537
GO:0099543	BP	trans-synaptic signaling by soluble gas	│ │ ├─ trans-synaptic signaling by soluble gas	GO:0099537
GO:0099548	BP	trans-synaptic signaling by nitric oxide	│ │ │ └─ trans-synaptic signaling by nitric oxide	GO:0099543
GO:0099555	BP	trans-synaptic signaling by nitric oxide, modulating synaptic transmission	│ │ │ └─ trans-synaptic signaling by nitric oxide, modulating synaptic transmission	GO:0099548
GO:0098925	BP	retrograde trans-synaptic signaling by nitric oxide, modulating synaptic transmission	│ │ │ └─ retrograde trans-synaptic signaling by nitric oxide, modulating synaptic transmission	GO:0099555
GO:0099545	BP	trans-synaptic signaling by trans-synaptic complex	│ │ ├─ trans-synaptic signaling by trans-synaptic complex	GO:0099537			HGNC:3228	EFNB3	EFNB3
GO:0098942	BP	retrograde trans-synaptic signaling by trans-synaptic protein complex	│ │ │ ├─ retrograde trans-synaptic signaling by trans-synaptic protein complex	GO:0099545
GO:0099557	BP	trans-synaptic signaling by trans-synaptic complex, modulating synaptic transmission	│ │ │ └─ trans-synaptic signaling by trans-synaptic complex, modulating synaptic transmission	GO:0099545			HGNC:3228	EFNB3	EFNB3
GO:0099157	BP	trans-synaptic signalling via exosome	│ │ ├─ trans-synaptic signalling via exosome	GO:0099537
GO:0099183	BP	trans-synaptic signaling by BDNF, modulating synaptic transmission	│ │ ├─ trans-synaptic signaling by BDNF, modulating synaptic transmission	GO:0099537			HGNC:1033	BDNF	BDNF
GO:0150035	BP	regulation of trans-synaptic signaling by BDNF, modulating synaptic transmission	│ │ │ └─ regulation of trans-synaptic signaling by BDNF, modulating synaptic transmission	GO:0099183
GO:0007268	BP	chemical synaptic transmission	│ │ └─ chemical synaptic transmission	GO:0099537	3.71205e-07	2.74692e-06	HGNC:29059;HGNC:7603;HGNC:4597;HGNC:8660;HGNC:29317;HGNC:9664;HGNC:7999;HGNC:11411;HGNC:2905;HGNC:2906;HGNC:8010;HGNC:4328;HGNC:5293;HGNC:3023;HGNC:16767;HGNC:24600;HGNC:2701;HGNC:16699;HGNC:1950;HGNC:5464	IQSEC2;MYO5B;GRM5;PCDH8;LRRC4C;PTPRA;NRG3;CDKL5;DLGAP1;DLGAP2;NRXN3;GLRA3;HTR2A;DRD2;GRIN3A;ANKS1B;DCC;SORCS3;CHRM1;IGF1	IQSEC2;MYO5B;GRM5;PCDH8;LRRC4C;PTPRA;NRG3;CDKL5;DLGAP1;DLGAP2;NRXN3;GLRA3;HTR2A;DRD2;GRIN3A;ANKS1B;DCC;SORCS3;CHRM1;IGF1
GO:0050804	BP	modulation of chemical synaptic transmission	│ │ ├─ modulation of chemical synaptic transmission	GO:0007268	0.000831099	0.00205004	HGNC:29059;HGNC:7603;HGNC:4597;HGNC:8660;HGNC:29317;HGNC:9664;HGNC:7999;HGNC:11411;HGNC:2905;HGNC:2906	IQSEC2;MYO5B;GRM5;PCDH8;LRRC4C;PTPRA;NRG3;CDKL5;DLGAP1;DLGAP2	IQSEC2;MYO5B;GRM5;PCDH8;LRRC4C;PTPRA;NRG3;CDKL5;DLGAP1;DLGAP2
GO:0099531	BP	presynaptic process involved in chemical synaptic transmission	│ │ ├─ presynaptic process involved in chemical synaptic transmission	GO:0007268	0.0207651		HGNC:8010;HGNC:4328;HGNC:5293;HGNC:3023;HGNC:16767	NRXN3;GLRA3;HTR2A;DRD2;GRIN3A	NRXN3;GLRA3;HTR2A;DRD2;GRIN3A
GO:0099171	BP	presynaptic modulation of chemical synaptic transmission	│ │ │ └─ presynaptic modulation of chemical synaptic transmission	GO:0099531	0.0207651	0.0256103	HGNC:8010;HGNC:4328;HGNC:5293;HGNC:3023;HGNC:16767	NRXN3;GLRA3;HTR2A;DRD2;GRIN3A	NRXN3;GLRA3;HTR2A;DRD2;GRIN3A
GO:0099565	BP	postsynaptic process involved in chemical synaptic transmission	│ │ └─ postsynaptic process involved in chemical synaptic transmission	GO:0007268	0.000265858	0.000936375	HGNC:24600;HGNC:2701;HGNC:3023;HGNC:16699;HGNC:1950;HGNC:5464	ANKS1B;DCC;DRD2;SORCS3;CHRM1;IGF1	ANKS1B;DCC;DRD2;SORCS3;CHRM1;IGF1
GO:0099170	BP	postsynaptic modulation of chemical synaptic transmission	│ │ └─ postsynaptic modulation of chemical synaptic transmission	GO:0099565	0.0014565	0.00299392	HGNC:2701;HGNC:3023;HGNC:16699;HGNC:1950;HGNC:5464	DCC;DRD2;SORCS3;CHRM1;IGF1	DCC;DRD2;SORCS3;CHRM1;IGF1
GO:0099538	BP	synaptic signaling via neuropeptide	│ ├─ synaptic signaling via neuropeptide	GO:0099536
GO:0099163	BP	synaptic signaling by nitric oxide	│ └─ synaptic signaling by nitric oxide	GO:0099536
GO:0150045	BP	regulation of synaptic signaling by nitric oxide	│ └─ regulation of synaptic signaling by nitric oxide	GO:0099163
GO:0050808	BP	synapse organization	├─ synapse organization	SYNGO:synprocess	2.92426e-08	3.60659e-07	HGNC:7648;HGNC:11276;HGNC:19701;HGNC:6139;HGNC:11411;HGNC:14295;HGNC:7603;HGNC:6178;HGNC:11274;HGNC:16183;HGNC:1767;HGNC:9678;HGNC:20297;HGNC:9246;HGNC:30339;HGNC:163;HGNC:2905;HGNC:2901;HGNC:32326;HGNC:29317;HGNC:8660;HGNC:3227;HGNC:2175;HGNC:8033;HGNC:8060;HGNC:7954;HGNC:7952;HGNC:8010;HGNC:19359;HGNC:9106;HGNC:15607	NBEA;SPTBN2;CNKSR2;ITGA3;CDKL5;SHANK2;MYO5B;ITPKA;SPTB;RIMS4;CDH8;PTPRO;SLITRK1;PPFIA2;RIMBP2;ACTN1;DLGAP1;DLG2;IGSF9B;LRRC4C;PCDH8;EFNB2;CNTN5;NTRK3;NUMB;NPTXR;NPTX1;NRXN3;C1QL3;PLXNC1;ARHGEF7	NBEA;SPTBN2;CNKSR2;ITGA3;CDKL5;SHANK2;MYO5B;ITPKA;SPTB;RIMS4;CDH8;PTPRO;SLITRK1;PPFIA2;RIMBP2;ACTN1;DLGAP1;DLG2;IGSF9B;LRRC4C;PCDH8;EFNB2;CNTN5;NTRK3;NUMB;NPTXR;NPTX1;NRXN3;C1QL3;PLXNC1;ARHGEF7
GO:0099172	BP	presynapse organization	│ ├─ presynapse organization	GO:0050808
GO:0099174	BP	regulation of presynapse organization	│ │ └─ regulation of presynapse organization	GO:0099172
GO:0099173	BP	postsynapse organization	│ ├─ postsynapse organization	GO:0050808	0.0739958	0.0805248	HGNC:11276;HGNC:19701;HGNC:6139;HGNC:11411;HGNC:14295	SPTBN2;CNKSR2;ITGA3;CDKL5;SHANK2	SPTBN2;CNKSR2;ITGA3;CDKL5;SHANK2
GO:0099175	BP	regulation of postsynapse organization	│ │ ├─ regulation of postsynapse organization	GO:0099173			HGNC:11411;HGNC:14295	CDKL5;SHANK2	CDKL5;SHANK2
GO:0099084	BP	postsynaptic specialization organization	│ │ └─ postsynaptic specialization organization	GO:0099173
GO:0099563	BP	modification of synaptic structure	│ ├─ modification of synaptic structure	GO:0050808	0.119574		HGNC:7603;HGNC:6178;HGNC:11274	MYO5B;ITPKA;SPTB	MYO5B;ITPKA;SPTB
GO:0099010	BP	modification of postsynaptic structure	│ │ └─ modification of postsynaptic structure	GO:0099563	0.112049	0.115162	HGNC:7603;HGNC:6178;HGNC:11274	MYO5B;ITPKA;SPTB	MYO5B;ITPKA;SPTB
GO:0099159	BP	regulation of modification of postsynaptic structure	│ │ ├─ regulation of modification of postsynaptic structure	GO:0099010			HGNC:7603	MYO5B	MYO5B
GO:0098885	BP	modification of postsynaptic actin cytoskeleton	│ │ └─ modification of postsynaptic actin cytoskeleton	GO:0099010			HGNC:6178;HGNC:11274	ITPKA;SPTB	ITPKA;SPTB
GO:1905274	BP	regulation of modification of postsynaptic actin cytoskeleton	│ │ └─ regulation of modification of postsynaptic actin cytoskeleton	GO:0098885
GO:0050807	BP	regulation of synapse organization	│ ├─ regulation of synapse organization	GO:0050808	0.0190325	0.0242828	HGNC:16183;HGNC:1767;HGNC:9678;HGNC:20297	RIMS4;CDH8;PTPRO;SLITRK1	RIMS4;CDH8;PTPRO;SLITRK1
GO:0098918	BP	structural constituent of synapse	│ ├─ structural constituent of synapse	GO:0050808	0.00039508	0.00112446	HGNC:9246;HGNC:30339;HGNC:11276;HGNC:163;HGNC:2905;HGNC:14295;HGNC:2901	PPFIA2;RIMBP2;SPTBN2;ACTN1;DLGAP1;SHANK2;DLG2	PPFIA2;RIMBP2;SPTBN2;ACTN1;DLGAP1;SHANK2;DLG2
GO:0099181	BP	structural constituent of presynapse	│ │ ├─ structural constituent of presynapse	GO:0098918			HGNC:9246;HGNC:30339	PPFIA2;RIMBP2	PPFIA2;RIMBP2
GO:0098882	BP	structural constituent of active zone	│ │ │ ├─ structural constituent of active zone	GO:0099181			HGNC:30339	RIMBP2	RIMBP2
GO:0098699	BP	structural constituent of presynaptic actin cytoskeleton	│ │ │ └─ structural constituent of presynaptic actin cytoskeleton	GO:0099181
GO:0099186	BP	structural constituent of postsynapse	│ │ └─ structural constituent of postsynapse	GO:0098918	0.0024735	0.00435807	HGNC:11276;HGNC:163;HGNC:2905;HGNC:14295;HGNC:2901	SPTBN2;ACTN1;DLGAP1;SHANK2;DLG2	SPTBN2;ACTN1;DLGAP1;SHANK2;DLG2
GO:0098973	BP	structural constituent of postsynaptic actin cytoskeleton	│ │ ├─ structural constituent of postsynaptic actin cytoskeleton	GO:0099186
GO:0099184	BP	structural constituent of postsynaptic intermediate filament cytoskeleton	│ │ ├─ structural constituent of postsynaptic intermediate filament cytoskeleton	GO:0099186
GO:0098879	BP	structural constituent of postsynaptic specialization	│ │ ├─ structural constituent of postsynaptic specialization	GO:0099186
GO:0098919	BP	structural constituent of postsynaptic density	│ │ └─ structural constituent of postsynaptic density	GO:0099186	0.0112744	0.0166861	HGNC:2905;HGNC:14295;HGNC:2901	DLGAP1;SHANK2;DLG2	DLGAP1;SHANK2;DLG2
GO:0150043	BP	structural constituent of synapse-associated extracellular matrix	│ ├─ structural constituent of synapse-associated extracellular matrix	GO:0050808
GO:0099560	BP	synapse adhesion between pre- and post-synapse	│ ├─ synapse adhesion between pre- and post-synapse	GO:0050808	0.0144139	0.0197523	HGNC:32326;HGNC:20297;HGNC:29317;HGNC:6139;HGNC:8660	IGSF9B;SLITRK1;LRRC4C;ITGA3;PCDH8	IGSF9B;SLITRK1;LRRC4C;ITGA3;PCDH8
GO:0099179	BP	regulation of synaptic membrane adhesion	│ │ └─ regulation of synaptic membrane adhesion	GO:0099560			HGNC:8660	PCDH8	PCDH8
GO:0008039	BP	synaptic target recognition	│ ├─ synaptic target recognition	GO:0050808
GO:0007416	BP	synapse assembly	│ ├─ synapse assembly	GO:0050808	0.000328749	0.00101364	HGNC:3227;HGNC:2175;HGNC:9246;HGNC:8033;HGNC:20297;HGNC:8060;HGNC:7954;HGNC:11276;HGNC:7952;HGNC:8010;HGNC:19359	EFNB2;CNTN5;PPFIA2;NTRK3;SLITRK1;NUMB;NPTXR;SPTBN2;NPTX1;NRXN3;C1QL3	EFNB2;CNTN5;PPFIA2;NTRK3;SLITRK1;NUMB;NPTXR;SPTBN2;NPTX1;NRXN3;C1QL3
GO:0099054	BP	presynapse assembly	│ │ ├─ presynapse assembly	GO:0007416	0.0228172	0.0272334	HGNC:3227;HGNC:2175;HGNC:9246	EFNB2;CNTN5;PPFIA2	EFNB2;CNTN5;PPFIA2
GO:0051963	BP	regulation of synapse assembly	│ │ ├─ regulation of synapse assembly	GO:0007416	0.221425	0.221425	HGNC:8033;HGNC:20297;HGNC:8060	NTRK3;SLITRK1;NUMB	NTRK3;SLITRK1;NUMB
GO:1905606	BP	regulation of presynapse assembly	│ │ │ ├─ regulation of presynapse assembly	GO:0051963			HGNC:8033;HGNC:20297	NTRK3;SLITRK1	NTRK3;SLITRK1
GO:0150052	BP	regulation of postsynapse assembly	│ │ │ └─ regulation of postsynapse assembly	GO:0051963			HGNC:8060	NUMB	NUMB
GO:0098698	BP	postsynaptic specialization assembly	│ │ ├─ postsynaptic specialization assembly	GO:0007416	0.00155729	0.00303261	HGNC:7954;HGNC:11276;HGNC:8033;HGNC:7952;HGNC:8010;HGNC:19359	NPTXR;SPTBN2;NTRK3;NPTX1;NRXN3;C1QL3	NPTXR;SPTBN2;NTRK3;NPTX1;NRXN3;C1QL3
GO:0099150	BP	regulation of postsynaptic specialization assembly	│ │ │ ├─ regulation of postsynaptic specialization assembly	GO:0098698			HGNC:7954;HGNC:11276	NPTXR;SPTBN2	NPTXR;SPTBN2
GO:0097107	BP	postsynaptic density assembly	│ │ │ └─ postsynaptic density assembly	GO:0098698	0.00631257	0.00973188	HGNC:8033;HGNC:7952;HGNC:8010;HGNC:19359	NTRK3;NPTX1;NRXN3;C1QL3	NTRK3;NPTX1;NRXN3;C1QL3
GO:0099151	BP	regulation of postsynaptic density assembly	│ │ │ └─ regulation of postsynaptic density assembly	GO:0097107
GO:0097104	BP	postsynaptic membrane assembly	│ │ └─ postsynaptic membrane assembly	GO:0007416
GO:0098883	BP	synapse disassembly	│ ├─ synapse disassembly	GO:0050808			HGNC:9106	PLXNC1	PLXNC1
GO:1905806	BP	regulation of synapse disassembly	│ │ └─ regulation of synapse disassembly	GO:0098883			HGNC:9106	PLXNC1	PLXNC1
GO:0060074	BP	synapse maturation	│ ├─ synapse maturation	GO:0050808
GO:0090128	BP	regulation of synapse maturation	│ │ └─ regulation of synapse maturation	GO:0060074
GO:0099558	BP	maintenance of synapse structure	│ ├─ maintenance of synapse structure	GO:0050808
GO:0099559	BP	maintenance of alignment of postsynaptic density and presynaptic active zone	│ │ ├─ maintenance of alignment of postsynaptic density and presynaptic active zone	GO:0099558
GO:0098880	BP	maintenance of postsynaptic specialization structure	│ │ └─ maintenance of postsynaptic specialization structure	GO:0099558
GO:0099562	BP	maintenance of postsynaptic density structure	│ │ └─ maintenance of postsynaptic density structure	GO:0098880
GO:0099187	BP	presynaptic cytoskeleton organization	│ ├─ presynaptic cytoskeleton organization	GO:0050808			HGNC:15607	ARHGEF7	ARHGEF7
GO:0099140	BP	presynaptic actin cytoskeleton organization	│ │ └─ presynaptic actin cytoskeleton organization	GO:0099187			HGNC:15607	ARHGEF7	ARHGEF7
GO:0099188	BP	postsynaptic cytoskeleton organization	│ └─ postsynaptic cytoskeleton organization	GO:0050808			HGNC:15607	ARHGEF7	ARHGEF7
GO:0098974	BP	postsynaptic actin cytoskeleton organization	│ ├─ postsynaptic actin cytoskeleton organization	GO:0099188			HGNC:15607	ARHGEF7	ARHGEF7
GO:0099190	BP	postsynaptic spectrin-associated cytoskeleton organization	│ └─ postsynaptic spectrin-associated cytoskeleton organization	GO:0099188
SYNGO:metabolism	BP	metabolism	├─ metabolism	SYNGO:synprocess			HGNC:14259;HGNC:12458	RAB26;UBA52	RAB26;UBA52
SYNGO:presyn_ATPmetabolic	BP	ATP metabolic process in the presynapse	│ ├─ ATP metabolic process in the presynapse	SYNGO:metabolism
SYNGO:presyn_regulationATPmetabolic	BP	regulation of ATP metabolic process in the presynapse	│ │ └─ regulation of ATP metabolic process in the presynapse	SYNGO:presyn_ATPmetabolic
SYNGO:postsyn_ATPmetabolic	BP	ATP metabolic process in the postsynapse	│ ├─ ATP metabolic process in the postsynapse	SYNGO:metabolism
GO:0099546	BP	protein catabolic process, modulating synaptic transmission	│ ├─ protein catabolic process, modulating synaptic transmission	SYNGO:metabolism
GO:0099574	BP	regulation of protein catabolic process at synapse, modulating synaptic transmission	│ ├─ regulation of protein catabolic process at synapse, modulating synaptic transmission	SYNGO:metabolism
GO:0099576	BP	regulation of protein catabolic process at postsynapse, modulating synaptic transmission	│ │ ├─ regulation of protein catabolic process at postsynapse, modulating synaptic transmission	GO:0099574
GO:0099575	BP	regulation of protein catabolic process at presynapse, modulating synaptic transmission	│ │ └─ regulation of protein catabolic process at presynapse, modulating synaptic transmission	GO:0099574
GO:0099547	BP	regulation of translation at synapse, modulating synaptic transmission	│ ├─ regulation of translation at synapse, modulating synaptic transmission	SYNGO:metabolism
GO:0099578	BP	regulation of translation at postsynapse, modulating synaptic transmission	│ │ ├─ regulation of translation at postsynapse, modulating synaptic transmission	GO:0099547
GO:0099577	BP	regulation of translation at presynapse, modulating synaptic transmission	│ │ └─ regulation of translation at presynapse, modulating synaptic transmission	GO:0099547
GO:0042135	BP	neurotransmitter catabolic process	│ ├─ neurotransmitter catabolic process	SYNGO:metabolism
SYNGO:catabolic_synapse	BP	protein catabolic process at synapse	│ ├─ protein catabolic process at synapse	SYNGO:metabolism			HGNC:14259	RAB26	RAB26
SYNGO:catabolic_presynapse	BP	protein catabolic process at presynapse	│ │ ├─ protein catabolic process at presynapse	SYNGO:catabolic_synapse			HGNC:14259	RAB26	RAB26
SYNGO:catabolic_presynapse_regulation	BP	regulation of protein catabolic process at presynapse	│ │ │ └─ regulation of protein catabolic process at presynapse	SYNGO:catabolic_presynapse			HGNC:14259	RAB26	RAB26
SYNGO:catabolic_postsynapse	BP	protein catabolic process at postsynapse	│ │ └─ protein catabolic process at postsynapse	SYNGO:catabolic_synapse
SYNGO:catabolic_postsynapse_regulation	BP	regulation of protein catabolic process at postsynapse	│ │ └─ regulation of protein catabolic process at postsynapse	SYNGO:catabolic_postsynapse
GO:0042136	BP	neurotransmitter biosynthetic process	│ ├─ neurotransmitter biosynthetic process	SYNGO:metabolism
SYNGO:translation_synapse	BP	protein translation at synapse	│ └─ protein translation at synapse	SYNGO:metabolism			HGNC:12458	UBA52	UBA52
SYNGO:translation_presynapse	BP	protein translation at presynapse	│ ├─ protein translation at presynapse	SYNGO:translation_synapse			HGNC:12458	UBA52	UBA52
SYNGO:translation_postsynapse	BP	protein translation at postsynapse	│ └─ protein translation at postsynapse	SYNGO:translation_synapse			HGNC:12458	UBA52	UBA52
SYNGO:translation_postsynapse_regulation	BP	regulation of protein translation at postsynapse	│ └─ regulation of protein translation at postsynapse	SYNGO:translation_postsynapse
SYNGO:transport	BP	transport	└─ transport	SYNGO:synprocess			HGNC:7603;HGNC:18708	MYO5B;GRIP1	MYO5B;GRIP1
GO:0008088	BP	axo-dendritic transport	├─ axo-dendritic transport	SYNGO:transport
GO:0098930	BP	axonal transport	│ ├─ axonal transport	GO:0008088
GO:0008089	BP	anterograde axonal transport	│ │ ├─ anterograde axonal transport	GO:0098930
GO:0099641	BP	anterograde axonal protein transport	│ │ │ └─ anterograde axonal protein transport	GO:0008089
GO:0099088	BP	axonal transport of messenger ribonucleoprotein complex	│ │ └─ axonal transport of messenger ribonucleoprotein complex	GO:0098930
GO:0098935	BP	dendritic transport	│ └─ dendritic transport	GO:0008088
GO:0098937	BP	anterograde dendritic transport	│ ├─ anterograde dendritic transport	GO:0098935
GO:0098971	BP	anterograde dendritic transport of neurotransmitter receptor complex	│ │ └─ anterograde dendritic transport of neurotransmitter receptor complex	GO:0098937
GO:0098939	BP	dendritic transport of mitochondrion	│ ├─ dendritic transport of mitochondrion	GO:0098935
GO:0098961	BP	dendritic transport of ribonucleoprotein complex	│ └─ dendritic transport of ribonucleoprotein complex	GO:0098935
GO:0098963	BP	dendritic transport of messenger ribonucleoprotein complex	│ └─ dendritic transport of messenger ribonucleoprotein complex	GO:0098961
GO:0098964	BP	anterograde dendritic transport of messenger ribonucleoprotein complex	│ └─ anterograde dendritic transport of messenger ribonucleoprotein complex	GO:0098963
GO:0099514	BP	synaptic vesicle cytoskeletal transport	├─ synaptic vesicle cytoskeletal transport	SYNGO:transport
GO:0099517	BP	synaptic vesicle transport along microtubule	│ └─ synaptic vesicle transport along microtubule	GO:0099514
GO:0048490	BP	anterograde synaptic vesicle transport	│ └─ anterograde synaptic vesicle transport	GO:0099517
GO:1903742	BP	regulation of anterograde synaptic vesicle transport	│ └─ regulation of anterograde synaptic vesicle transport	GO:0048490
GO:0099090	BP	synaptic vesicle recycling via endosome	├─ synaptic vesicle recycling via endosome	SYNGO:transport			HGNC:7603	MYO5B	MYO5B
GO:0099158	BP	regulation of recycling endosome localization within postsynapse	│ └─ regulation of recycling endosome localization within postsynapse	GO:0099090
GO:0099089	BP	establishment of endoplasmic reticulum localization to postsynapse	├─ establishment of endoplasmic reticulum localization to postsynapse	SYNGO:transport
GO:0099637	BP	neurotransmitter receptor transport	└─ neurotransmitter receptor transport	SYNGO:transport			HGNC:7603;HGNC:18708	MYO5B;GRIP1	MYO5B;GRIP1
GO:0098877	BP	neurotransmitter receptor transport to plasma membrane	├─ neurotransmitter receptor transport to plasma membrane	GO:0099637			HGNC:7603;HGNC:18708	MYO5B;GRIP1	MYO5B;GRIP1
GO:0098969	BP	neurotransmitter receptor transport to postsynaptic membrane	│ ├─ neurotransmitter receptor transport to postsynaptic membrane	GO:0098877
GO:0099639	BP	neurotransmitter receptor transport, endosome to plasma membrane	│ └─ neurotransmitter receptor transport, endosome to plasma membrane	GO:0098877			HGNC:7603;HGNC:18708	MYO5B;GRIP1	MYO5B;GRIP1
GO:0098887	BP	neurotransmitter receptor transport, endosome to postsynaptic membrane	│ └─ neurotransmitter receptor transport, endosome to postsynaptic membrane	GO:0099639			HGNC:18708	GRIP1	GRIP1
GO:0099152	BP	regulation of neurotransmitter receptor transport, endosome to postsynaptic membrane	│ └─ regulation of neurotransmitter receptor transport, endosome to postsynaptic membrane	GO:0098887
GO:0098943	BP	neurotransmitter receptor transport, postsynaptic endosome to lysosome	└─ neurotransmitter receptor transport, postsynaptic endosome to lysosome	GO:0099637

## Sheet: WHMT_blue
GO term ID	GO domain	GO term name	GO term name - hierarchical structure	GO parent term ID	GSEA p-value	GSEA 'gene cluster' FDR corrected p-value	genes - hgnc_id	genes - hgnc_symbol	genes - your genelist input
GO:0045202	CC	synapse	synapse		2.00133e-72	6.60439e-71	HGNC:3758;HGNC:9317;HGNC:16183;HGNC:13760;HGNC:9390;HGNC:3313;HGNC:9246;HGNC:9247;HGNC:9248;HGNC:9302;HGNC:9315;HGNC:10469;HGNC:3192;HGNC:10831;HGNC:1750;HGNC:12852;HGNC:12853;HGNC:1768;HGNC:1749;HGNC:17867;HGNC:17187;HGNC:11511;HGNC:4088;HGNC:14902;HGNC:1404;HGNC:1401;HGNC:23149;HGNC:1426;HGNC:16018;HGNC:946;HGNC:2310;HGNC:2309;HGNC:11503;HGNC:15751;HGNC:1775;HGNC:11276;HGNC:19665;HGNC:4814;HGNC…	FLOT2;PPP3R1;RIMS4;CYFIP2;PRKAR1B;ELAVL2;PPFIA2;PPFIA3;PPFIA4;PPP2R1A;PPP3CB;RTN3;EEF1A2;SH3GL2;CDH11;YWHAG;YWHAH;CDH9;CDH10;NPTN;OLFM1;SYT3;GABRG3;RAB6B;CACNB4;CACNB1;UNC13C;CADPS;CADPS2;MAGI1;CPLX2;CPLX1;SYNJ1;NAPB;CDK5R1;SPTBN2;STXBP5;KALRN;AMPH;RTN4R;AAK1;ADD2;CASKIN1;GNB5;RGS7BP;SGIP1;CALY;GAD1;GAD2;PTK2B;PRKCG;PRKCB;PRKCE;PNKD;NSF;BAIAP2;NCS1;ANKS1B;CALB1;CAMK2A;SNCB;TRIM9;NEFL;UNC13A;CNTNA…	FLOT2;PPP3R1;RIMS4;CYFIP2;PRKAR1B;ELAVL2;PPFIA2;PPFIA3;PPFIA4;PPP2R1A;PPP3CB;RTN3;EEF1A2;SH3GL2;CDH11;YWHAG;YWHAH;CDH9;CDH10;NPTN;OLFM1;SYT3;GABRG3;RAB6B;CACNB4;CACNB1;UNC13C;CADPS;CADPS2;MAGI1;CPLX2;CPLX1;SYNJ1;NAPB;CDK5R1;SPTBN2;STXBP5;KALRN;AMPH;RTN4R;AAK1;ADD2;CASKIN1;GNB5;RGS7BP;SGIP1;CALY;GAD1;GAD2;PTK2B;PRKCG;PRKCB;PRKCE;PNKD;NSF;BAIAP2;NCS1;ANKS1B;CALB1;CAMK2A;SNCB;TRIM9;NEFL;UNC13A;CNTNA…
GO:0097060	CC	synaptic membrane	├─ synaptic membrane	GO:0045202	0.0262925	0.0271142	HGNC:17867;HGNC:17187;HGNC:11511;HGNC:4088	NPTN;OLFM1;SYT3;GABRG3	NPTN;OLFM1;SYT3;GABRG3
GO:0099243	CC	extrinsic component of synaptic membrane	│ ├─ extrinsic component of synaptic membrane	GO:0097060			HGNC:17187	OLFM1	OLFM1
GO:0099699	CC	integral component of synaptic membrane	│ └─ integral component of synaptic membrane	GO:0097060			HGNC:11511;HGNC:4088	SYT3;GABRG3	SYT3;GABRG3
GO:0098793	CC	presynapse	├─ presynapse	GO:0045202	1.94908e-52	3.21598e-51	HGNC:14902;HGNC:1404;HGNC:1401;HGNC:23149;HGNC:1426;HGNC:16018;HGNC:946;HGNC:2310;HGNC:2309;HGNC:11503;HGNC:15751;HGNC:1775;HGNC:11276;HGNC:19665;HGNC:4814;HGNC:471;HGNC:18601;HGNC:19679;HGNC:12852;HGNC:12853;HGNC:244;HGNC:20879;HGNC:4401;HGNC:23271;HGNC:25412;HGNC:17938;HGNC:4092;HGNC:4093;HGNC:9612;HGNC:9402;HGNC:9395;HGNC:9401;HGNC:9153;HGNC:8016;HGNC:947;HGNC:3953;HGNC:24600;HGNC:1434;HGNC:14…	RAB6B;CACNB4;CACNB1;UNC13C;CADPS;CADPS2;MAGI1;CPLX2;CPLX1;SYNJ1;NAPB;CDK5R1;SPTBN2;STXBP5;KALRN;AMPH;RTN4R;AAK1;YWHAG;YWHAH;ADD2;CASKIN1;GNB5;RGS7BP;SGIP1;CALY;GAD1;GAD2;PTK2B;PRKCG;PRKCB;PRKCE;PNKD;NSF;BAIAP2;NCS1;ANKS1B;CALB1;CAMK2A;SH3GL2;SNCB;TRIM9;PPFIA2;NEFL;UNC13A;CNTNAP1;RIMS1;BSN;PCLO;RIMBP2;RIMS2;ERC2;IQSEC2;PPFIA3;APBA1;FLOT2;CPLX3;DGKI;NPTN;ATP2B2;ATP2B1;CACNA1H;GPM6A;SCN8A;ADRA2A;GRI…	RAB6B;CACNB4;CACNB1;UNC13C;CADPS;CADPS2;MAGI1;CPLX2;CPLX1;SYNJ1;NAPB;CDK5R1;SPTBN2;STXBP5;KALRN;AMPH;RTN4R;AAK1;YWHAG;YWHAH;ADD2;CASKIN1;GNB5;RGS7BP;SGIP1;CALY;GAD1;GAD2;PTK2B;PRKCG;PRKCB;PRKCE;PNKD;NSF;BAIAP2;NCS1;ANKS1B;CALB1;CAMK2A;SH3GL2;SNCB;TRIM9;PPFIA2;NEFL;UNC13A;CNTNAP1;RIMS1;BSN;PCLO;RIMBP2;RIMS2;ERC2;IQSEC2;PPFIA3;APBA1;FLOT2;CPLX3;DGKI;NPTN;ATP2B2;ATP2B1;CACNA1H;GPM6A;SCN8A;ADRA2A;GRI…
GO:0099523	CC	presynaptic cytosol	│ ├─ presynaptic cytosol	GO:0098793	3.96164e-08	7.69024e-08	HGNC:9402;HGNC:9395;HGNC:9401;HGNC:9153;HGNC:8016;HGNC:947;HGNC:3953;HGNC:24600;HGNC:1434;HGNC:1460;HGNC:19665;HGNC:10831;HGNC:11140;HGNC:16288;HGNC:9246	PRKCG;PRKCB;PRKCE;PNKD;NSF;BAIAP2;NCS1;ANKS1B;CALB1;CAMK2A;STXBP5;SH3GL2;SNCB;TRIM9;PPFIA2	PRKCG;PRKCB;PRKCE;PNKD;NSF;BAIAP2;NCS1;ANKS1B;CALB1;CAMK2A;STXBP5;SH3GL2;SNCB;TRIM9;PPFIA2
GO:0099569	CC	presynaptic cytoskeleton	│ ├─ presynaptic cytoskeleton	GO:0098793			HGNC:7739	NEFL	NEFL
GO:0099182	CC	presynaptic intermediate filament cytoskeleton	│ │ ├─ presynaptic intermediate filament cytoskeleton	GO:0099569			HGNC:7739	NEFL	NEFL
GO:0099143	CC	presynaptic actin cytoskeleton	│ │ └─ presynaptic actin cytoskeleton	GO:0099569
GO:0048786	CC	presynaptic active zone	│ ├─ presynaptic active zone	GO:0098793	4.48373e-14	1.34512e-13	HGNC:23150;HGNC:8011;HGNC:17282;HGNC:1117;HGNC:13406;HGNC:30339;HGNC:17283;HGNC:31922;HGNC:29059;HGNC:9247;HGNC:578;HGNC:15751;HGNC:3758;HGNC:27652;HGNC:2855;HGNC:17867;HGNC:815;HGNC:814;HGNC:1395;HGNC:4460;HGNC:10596;HGNC:281;HGNC:4572;HGNC:4571;HGNC:4082;HGNC:4584;HGNC:4586;HGNC:6284;HGNC:4596;HGNC:1749;HGNC:11433;HGNC:4845;HGNC:4573	UNC13A;CNTNAP1;RIMS1;BSN;PCLO;RIMBP2;RIMS2;ERC2;IQSEC2;PPFIA3;APBA1;NAPB;FLOT2;CPLX3;DGKI;NPTN;ATP2B2;ATP2B1;CACNA1H;GPM6A;SCN8A;ADRA2A;GRIA2;GRIA1;GABRB2;GRIN1;GRIN2B;KCNMA1;GRM4;CDH10;STX1A;HCN1;GRIA3	UNC13A;CNTNAP1;RIMS1;BSN;PCLO;RIMBP2;RIMS2;ERC2;IQSEC2;PPFIA3;APBA1;NAPB;FLOT2;CPLX3;DGKI;NPTN;ATP2B2;ATP2B1;CACNA1H;GPM6A;SCN8A;ADRA2A;GRIA2;GRIA1;GABRB2;GRIN1;GRIN2B;KCNMA1;GRM4;CDH10;STX1A;HCN1;GRIA3
GO:0098831	CC	presynaptic active zone cytoplasmic component	│ │ ├─ presynaptic active zone cytoplasmic component	GO:0048786	0.000126059	0.000207998	HGNC:17282;HGNC:1117;HGNC:13406;HGNC:30339;HGNC:17283;HGNC:31922;HGNC:29059;HGNC:9247	RIMS1;BSN;PCLO;RIMBP2;RIMS2;ERC2;IQSEC2;PPFIA3	RIMS1;BSN;PCLO;RIMBP2;RIMS2;ERC2;IQSEC2;PPFIA3
GO:0048787	CC	presynaptic active zone membrane	│ │ └─ presynaptic active zone membrane	GO:0048786	1.41274e-10	3.10803e-10	HGNC:578;HGNC:15751;HGNC:3758;HGNC:27652;HGNC:2855;HGNC:17867;HGNC:815;HGNC:814;HGNC:1395;HGNC:4460;HGNC:10596;HGNC:281;HGNC:4572;HGNC:4571;HGNC:4082;HGNC:4584;HGNC:4586;HGNC:6284;HGNC:4596;HGNC:1749;HGNC:11433;HGNC:4845;HGNC:4573	APBA1;NAPB;FLOT2;CPLX3;DGKI;NPTN;ATP2B2;ATP2B1;CACNA1H;GPM6A;SCN8A;ADRA2A;GRIA2;GRIA1;GABRB2;GRIN1;GRIN2B;KCNMA1;GRM4;CDH10;STX1A;HCN1;GRIA3	APBA1;NAPB;FLOT2;CPLX3;DGKI;NPTN;ATP2B2;ATP2B1;CACNA1H;GPM6A;SCN8A;ADRA2A;GRIA2;GRIA1;GABRB2;GRIN1;GRIN2B;KCNMA1;GRM4;CDH10;STX1A;HCN1;GRIA3
GO:0099029	CC	anchored component of presynaptic active zone membrane	│ │ ├─ anchored component of presynaptic active zone membrane	GO:0048787			HGNC:3758;HGNC:27652	FLOT2;CPLX3	FLOT2;CPLX3
GO:0098891	CC	extrinsic component of presynaptic active zone membrane	│ │ ├─ extrinsic component of presynaptic active zone membrane	GO:0048787			HGNC:2855	DGKI	DGKI
GO:0099059	CC	integral component of presynaptic active zone membrane	│ │ └─ integral component of presynaptic active zone membrane	GO:0048787	1.96816e-08	4.05933e-08	HGNC:17867;HGNC:815;HGNC:814;HGNC:1395;HGNC:4460;HGNC:10596;HGNC:281;HGNC:4572;HGNC:4571;HGNC:4082;HGNC:4584;HGNC:4586;HGNC:6284;HGNC:4596;HGNC:1749;HGNC:11433;HGNC:4845;HGNC:4573	NPTN;ATP2B2;ATP2B1;CACNA1H;GPM6A;SCN8A;ADRA2A;GRIA2;GRIA1;GABRB2;GRIN1;GRIN2B;KCNMA1;GRM4;CDH10;STX1A;HCN1;GRIA3	NPTN;ATP2B2;ATP2B1;CACNA1H;GPM6A;SCN8A;ADRA2A;GRIA2;GRIA1;GABRB2;GRIN1;GRIN2B;KCNMA1;GRM4;CDH10;STX1A;HCN1;GRIA3
GO:0098833	CC	presynaptic endocytic zone	│ ├─ presynaptic endocytic zone	GO:0098793	0.000475107	0.000681676	HGNC:8570;HGNC:471;HGNC:8996;HGNC:2972;HGNC:2091;HGNC:2090;HGNC:14986	PACSIN1;AMPH;PIP5K1C;DNM1;CLTB;CLTA;SNAP91	PACSIN1;AMPH;PIP5K1C;DNM1;CLTB;CLTA;SNAP91
GO:0098835	CC	presynaptic endocytic zone membrane	│ │ └─ presynaptic endocytic zone membrane	GO:0098833	0.000709258	0.00093622	HGNC:8996;HGNC:2972;HGNC:2091;HGNC:2090;HGNC:14986;HGNC:471	PIP5K1C;DNM1;CLTB;CLTA;SNAP91;AMPH	PIP5K1C;DNM1;CLTB;CLTA;SNAP91;AMPH
GO:0098894	CC	extrinsic component of presynaptic endocytic zone membrane	│ │ └─ extrinsic component of presynaptic endocytic zone membrane	GO:0098835			HGNC:14986;HGNC:471	SNAP91;AMPH	SNAP91;AMPH
GO:0098830	CC	presynaptic endosome	│ ├─ presynaptic endosome	GO:0098793
GO:0098954	CC	presynaptic endosome membrane	│ │ └─ presynaptic endosome membrane	GO:0098830
GO:0099067	CC	integral component of presynaptic endosome membrane	│ │ └─ integral component of presynaptic endosome membrane	GO:0098954
GO:0008021	CC	synaptic vesicle	│ ├─ synaptic vesicle	GO:0098793	2.6819e-15	9.83364e-15	HGNC:2938;HGNC:11501;HGNC:19665;HGNC:2855;HGNC:16288;HGNC:855;HGNC:862;HGNC:18303;HGNC:16704;HGNC:2090;HGNC:2091;HGNC:10831;HGNC:14259;HGNC:9777;HGNC:9778;HGNC:30269;HGNC:16235;HGNC:27652;HGNC:11494;HGNC:471;HGNC:11496;HGNC:11495;HGNC:2985;HGNC:17056;HGNC:13634;HGNC:30386;HGNC:11018;HGNC:31399;HGNC:11054;HGNC:8154;HGNC:11014;HGNC:11506;HGNC:11433;HGNC:11498;HGNC:16507;HGNC:16874;HGNC:20566;HGNC:1…	DMXL2;SYNGR3;STXBP5;DGKI;TRIM9;ATP6V0C;ATP6V1G2;ATP6V1H;SLC17A7;CLTA;CLTB;SH3GL2;RAB26;RAB3A;RAB3B;RAB3C;DNAJC5;CPLX3;SYN1;AMPH;SYN3;SYN2;DOC2A;RPH3A;MAL2;SCAMP5;SLC32A1;SLC6A17;SLC6A7;OPRK1;SLC30A3;SYP;STX1A;SYNGR1;SYNPR;SV2B;SV2A;SYT1;SVOP	DMXL2;SYNGR3;STXBP5;DGKI;TRIM9;ATP6V0C;ATP6V1G2;ATP6V1H;SLC17A7;CLTA;CLTB;SH3GL2;RAB26;RAB3A;RAB3B;RAB3C;DNAJC5;CPLX3;SYN1;AMPH;SYN3;SYN2;DOC2A;RPH3A;MAL2;SCAMP5;SLC32A1;SLC6A17;SLC6A7;OPRK1;SLC30A3;SYP;STX1A;SYNGR1;SYNPR;SV2B;SV2A;SYT1;SVOP
GO:0034592	CC	synaptic vesicle lumen	│ │ ├─ synaptic vesicle lumen	GO:0008021
GO:0030672	CC	synaptic vesicle membrane	│ │ └─ synaptic vesicle membrane	GO:0008021	3.19383e-13	8.78302e-13	HGNC:16704;HGNC:2090;HGNC:2091;HGNC:10831;HGNC:14259;HGNC:9777;HGNC:9778;HGNC:30269;HGNC:16235;HGNC:27652;HGNC:11494;HGNC:471;HGNC:11496;HGNC:11495;HGNC:2985;HGNC:17056;HGNC:13634;HGNC:30386;HGNC:11018;HGNC:31399;HGNC:11054;HGNC:8154;HGNC:11014;HGNC:11506;HGNC:11433;HGNC:11498;HGNC:16507;HGNC:16874;HGNC:20566;HGNC:11509;HGNC:25417	SLC17A7;CLTA;CLTB;SH3GL2;RAB26;RAB3A;RAB3B;RAB3C;DNAJC5;CPLX3;SYN1;AMPH;SYN3;SYN2;DOC2A;RPH3A;MAL2;SCAMP5;SLC32A1;SLC6A17;SLC6A7;OPRK1;SLC30A3;SYP;STX1A;SYNGR1;SYNPR;SV2B;SV2A;SYT1;SVOP	SLC17A7;CLTA;CLTB;SH3GL2;RAB26;RAB3A;RAB3B;RAB3C;DNAJC5;CPLX3;SYN1;AMPH;SYN3;SYN2;DOC2A;RPH3A;MAL2;SCAMP5;SLC32A1;SLC6A17;SLC6A7;OPRK1;SLC30A3;SYP;STX1A;SYNGR1;SYNPR;SV2B;SV2A;SYT1;SVOP
GO:0098993	CC	anchored component of synaptic vesicle membrane	│ │ ├─ anchored component of synaptic vesicle membrane	GO:0030672	0.00291299	0.00343317	HGNC:14259;HGNC:9777;HGNC:9778;HGNC:30269;HGNC:16235;HGNC:27652	RAB26;RAB3A;RAB3B;RAB3C;DNAJC5;CPLX3	RAB26;RAB3A;RAB3B;RAB3C;DNAJC5;CPLX3
GO:0098850	CC	extrinsic component of synaptic vesicle membrane	│ │ ├─ extrinsic component of synaptic vesicle membrane	GO:0030672	0.000500258	0.000687855	HGNC:11494;HGNC:471;HGNC:11496;HGNC:11495;HGNC:2985;HGNC:17056	SYN1;AMPH;SYN3;SYN2;DOC2A;RPH3A	SYN1;AMPH;SYN3;SYN2;DOC2A;RPH3A
GO:0030285	CC	integral component of synaptic vesicle membrane	│ │ └─ integral component of synaptic vesicle membrane	GO:0030672	6.71912e-07	1.23184e-06	HGNC:13634;HGNC:30386;HGNC:11018;HGNC:31399;HGNC:11054;HGNC:8154;HGNC:11014;HGNC:11506;HGNC:11433;HGNC:11498;HGNC:16507;HGNC:16874;HGNC:20566;HGNC:11509;HGNC:25417	MAL2;SCAMP5;SLC32A1;SLC6A17;SLC6A7;OPRK1;SLC30A3;SYP;STX1A;SYNGR1;SYNPR;SV2B;SV2A;SYT1;SVOP	MAL2;SCAMP5;SLC32A1;SLC6A17;SLC6A7;OPRK1;SLC30A3;SYP;STX1A;SYNGR1;SYNPR;SV2B;SV2A;SYT1;SVOP
GO:0098992	CC	neuronal dense core vesicle	│ ├─ neuronal dense core vesicle	GO:0098793	0.00487678	0.00554944	HGNC:2938;HGNC:1426;HGNC:19665;HGNC:11512;HGNC:11513	DMXL2;CADPS;STXBP5;SYT4;SYT5	DMXL2;CADPS;STXBP5;SYT4;SYT5
GO:0099013	CC	neuronal dense core vesicle lumen	│ │ ├─ neuronal dense core vesicle lumen	GO:0098992
GO:0099012	CC	neuronal dense core vesicle membrane	│ │ └─ neuronal dense core vesicle membrane	GO:0098992	0.00173165	0.00219786	HGNC:1426;HGNC:19665;HGNC:11512;HGNC:11513	CADPS;STXBP5;SYT4;SYT5	CADPS;STXBP5;SYT4;SYT5
GO:0098674	CC	extrinsic component of neuronal dense core vesicle membrane	│ │ ├─ extrinsic component of neuronal dense core vesicle membrane	GO:0099012			HGNC:1426;HGNC:19665	CADPS;STXBP5	CADPS;STXBP5
GO:0099066	CC	integral component of neuronal dense core vesicle membrane	│ │ └─ integral component of neuronal dense core vesicle membrane	GO:0099012			HGNC:11512;HGNC:11513	SYT4;SYT5	SYT4;SYT5
GO:0042734	CC	presynaptic membrane	│ ├─ presynaptic membrane	GO:0098793	1.44596e-17	7.95279e-17	HGNC:11132;HGNC:23271;HGNC:19665;HGNC:6250;HGNC:6222;HGNC:6233;HGNC:6235;HGNC:816;HGNC:6234;HGNC:6236;HGNC:6218;HGNC:6220;HGNC:17601;HGNC:3388;HGNC:6299;HGNC:6267;HGNC:1389;HGNC:1392;HGNC:801;HGNC:3228;HGNC:10588;HGNC:11054;HGNC:10944;HGNC:2159;HGNC:1390;HGNC:202;HGNC:8154;HGNC:4583;HGNC:11433;HGNC:4571;HGNC:4572;HGNC:4573;HGNC:4079;HGNC:1768;HGNC:11514;HGNC:4584;HGNC:4585;HGNC:4586;HGNC:1962;HGN…	SNAP25;RGS7BP;STXBP5;KCNH1;KCNA4;KCNC1;KCNC3;ATP2B3;KCNC2;KCNC4;KCNA1;KCNA2;CADM3;EPHA4;KCNQ5;KCNJ6;CACNA1B;CACNA1E;ATP1A3;EFNB3;SCN2A;SLC6A7;SLC1A6;CNR1;CACNA1C;ADAM23;OPRK1;GRIK5;STX1A;GRIA1;GRIA2;GRIA3;GABRA5;CDH9;SYT7;GRIN1;GRIN2A;GRIN2B;CHRNB2;HTR2A;HTR1A;GABBR2;PRRT2;CHRM1;CHRM3;NPY1R	SNAP25;RGS7BP;STXBP5;KCNH1;KCNA4;KCNC1;KCNC3;ATP2B3;KCNC2;KCNC4;KCNA1;KCNA2;CADM3;EPHA4;KCNQ5;KCNJ6;CACNA1B;CACNA1E;ATP1A3;EFNB3;SCN2A;SLC6A7;SLC1A6;CNR1;CACNA1C;ADAM23;OPRK1;GRIK5;STX1A;GRIA1;GRIA2;GRIA3;GABRA5;CDH9;SYT7;GRIN1;GRIN2A;GRIN2B;CHRNB2;HTR2A;HTR1A;GABBR2;PRRT2;CHRM1;CHRM3;NPY1R
GO:0099026	CC	anchored component of presynaptic membrane	│ │ ├─ anchored component of presynaptic membrane	GO:0042734			HGNC:11132;HGNC:23271	SNAP25;RGS7BP	SNAP25;RGS7BP
GO:0098888	CC	extrinsic component of presynaptic membrane	│ │ ├─ extrinsic component of presynaptic membrane	GO:0042734			HGNC:11132;HGNC:19665	SNAP25;STXBP5	SNAP25;STXBP5
GO:0099056	CC	integral component of presynaptic membrane	│ │ └─ integral component of presynaptic membrane	GO:0042734	3.16644e-17	1.30615e-16	HGNC:6250;HGNC:6222;HGNC:6233;HGNC:6235;HGNC:816;HGNC:6234;HGNC:6236;HGNC:6218;HGNC:6220;HGNC:17601;HGNC:3388;HGNC:6299;HGNC:6267;HGNC:1389;HGNC:1392;HGNC:801;HGNC:3228;HGNC:10588;HGNC:11054;HGNC:10944;HGNC:2159;HGNC:1390;HGNC:202;HGNC:8154;HGNC:4583;HGNC:11433;HGNC:4571;HGNC:4572;HGNC:4573;HGNC:4079;HGNC:1768;HGNC:11514;HGNC:4584;HGNC:4585;HGNC:4586;HGNC:1962;HGNC:5293;HGNC:5286;HGNC:4507;HGNC:3…	KCNH1;KCNA4;KCNC1;KCNC3;ATP2B3;KCNC2;KCNC4;KCNA1;KCNA2;CADM3;EPHA4;KCNQ5;KCNJ6;CACNA1B;CACNA1E;ATP1A3;EFNB3;SCN2A;SLC6A7;SLC1A6;CNR1;CACNA1C;ADAM23;OPRK1;GRIK5;STX1A;GRIA1;GRIA2;GRIA3;GABRA5;CDH9;SYT7;GRIN1;GRIN2A;GRIN2B;CHRNB2;HTR2A;HTR1A;GABBR2;PRRT2;CHRM1;CHRM3;NPY1R	KCNH1;KCNA4;KCNC1;KCNC3;ATP2B3;KCNC2;KCNC4;KCNA1;KCNA2;CADM3;EPHA4;KCNQ5;KCNJ6;CACNA1B;CACNA1E;ATP1A3;EFNB3;SCN2A;SLC6A7;SLC1A6;CNR1;CACNA1C;ADAM23;OPRK1;GRIK5;STX1A;GRIA1;GRIA2;GRIA3;GABRA5;CDH9;SYT7;GRIN1;GRIN2A;GRIN2B;CHRNB2;HTR2A;HTR1A;GABBR2;PRRT2;CHRM1;CHRM3;NPY1R
SYNGO:presyn_ribosome	CC	presynaptic ribosome	│ ├─ presynaptic ribosome	GO:0098793
SYNGO:presyn_er	CC	presynaptic ER	│ └─ presynaptic ER	GO:0098793			HGNC:6180	ITPR1	ITPR1
SYNGO:presyn_er_membrane	CC	presynaptic ER membrane	│ ├─ presynaptic ER membrane	SYNGO:presyn_er
SYNGO:presyn_er_membrane_integral	CC	integral component of presynaptic ER membrane	│ │ └─ integral component of presynaptic ER membrane	SYNGO:presyn_er_membrane
SYNGO:presyn_ser	CC	presynaptic SER	│ └─ presynaptic SER	SYNGO:presyn_er			HGNC:6180	ITPR1	ITPR1
SYNGO:presyn_ser_membrane	CC	presynaptic SER membrane	│ └─ presynaptic SER membrane	SYNGO:presyn_ser			HGNC:6180	ITPR1	ITPR1
SYNGO:presyn_ser_membrane_integral	CC	integral component of presynaptic SER membrane	│ └─ integral component of presynaptic SER membrane	SYNGO:presyn_ser_membrane			HGNC:6180	ITPR1	ITPR1
GO:0043083	CC	synaptic cleft	├─ synaptic cleft	GO:0045202			HGNC:7952;HGNC:19359	NPTX1;C1QL3	NPTX1;C1QL3
GO:0098965	CC	extracellular matrix of synaptic cleft	│ └─ extracellular matrix of synaptic cleft	GO:0043083
GO:0098794	CC	postsynapse	├─ postsynapse	GO:0045202	1.04276e-38	1.14704e-37	HGNC:21746;HGNC:9392;HGNC:12732;HGNC:2309;HGNC:2310;HGNC:3953;HGNC:15751;HGNC:801;HGNC:1464;HGNC:8590;HGNC:6057;HGNC:1434;HGNC:28788;HGNC:5144;HGNC:9612;HGNC:8032;HGNC:1401;HGNC:1774;HGNC:8000;HGNC:244;HGNC:23271;HGNC:10831;HGNC:13221;HGNC:11274;HGNC:16921;HGNC:7602;HGNC:21292;HGNC:17512;HGNC:9402;HGNC:947;HGNC:1460;HGNC:2695;HGNC:7739;HGNC:7737;HGNC:6178;HGNC:11276;HGNC:30672;HGNC:17447;HGNC:687…	CPEB3;PRKAR2B;WASF1;CPLX1;CPLX2;NCS1;NAPB;ATP1A3;CAMK4;PAK1;INA;CALB1;CAMKV;HPCA;PTK2B;NTRK2;CACNB1;CDK5;NRGN;ADD2;RGS7BP;SH3GL2;BCL11A;SPTB;AGAP2;MYO5A;RIMS3;HOMER1;PRKCG;BAIAP2;CAMK2A;DBN1;NEFL;NEFH;ITPKA;SPTBN2;SYNPO;CLSTN1;MAPK10;ARHGEF9;DLGAP3;DLGAP4;LHFPL4;EPHA7;GABRA5;GABRB2;GABRA1;HTR5A;CHRNB2;GABRA4;GABRB3;GABRG2;CDH10;KCNB1;DRP2;PAK3;SHANK2;SHANK3;SHANK1;ANKS1B;CRTC1;CAMK2B;CAMK1;MAP2K1…	CPEB3;PRKAR2B;WASF1;CPLX1;CPLX2;NCS1;NAPB;ATP1A3;CAMK4;PAK1;INA;CALB1;CAMKV;HPCA;PTK2B;NTRK2;CACNB1;CDK5;NRGN;ADD2;RGS7BP;SH3GL2;BCL11A;SPTB;AGAP2;MYO5A;RIMS3;HOMER1;PRKCG;BAIAP2;CAMK2A;DBN1;NEFL;NEFH;ITPKA;SPTBN2;SYNPO;CLSTN1;MAPK10;ARHGEF9;DLGAP3;DLGAP4;LHFPL4;EPHA7;GABRA5;GABRB2;GABRA1;HTR5A;CHRNB2;GABRA4;GABRB3;GABRG2;CDH10;KCNB1;DRP2;PAK3;SHANK2;SHANK3;SHANK1;ANKS1B;CRTC1;CAMK2B;CAMK1;MAP2K1…
GO:0099524	CC	postsynaptic cytosol	│ ├─ postsynaptic cytosol	GO:0098794	0.000396078	0.000594117	HGNC:21292;HGNC:17512;HGNC:9402;HGNC:947;HGNC:3953;HGNC:1434;HGNC:1460;HGNC:2695	RIMS3;HOMER1;PRKCG;BAIAP2;NCS1;CALB1;CAMK2A;DBN1	RIMS3;HOMER1;PRKCG;BAIAP2;NCS1;CALB1;CAMK2A;DBN1
GO:0099571	CC	postsynaptic cytoskeleton	│ ├─ postsynaptic cytoskeleton	GO:0098794	0.00214545	0.00262221	HGNC:6057;HGNC:7739;HGNC:7737;HGNC:2695;HGNC:7602;HGNC:6178;HGNC:11276	INA;NEFL;NEFH;DBN1;MYO5A;ITPKA;SPTBN2	INA;NEFL;NEFH;DBN1;MYO5A;ITPKA;SPTBN2
GO:0099160	CC	postsynaptic intermediate filament cytoskeleton	│ │ ├─ postsynaptic intermediate filament cytoskeleton	GO:0099571	0.00791174	0.00870292	HGNC:6057;HGNC:7739;HGNC:7737	INA;NEFL;NEFH	INA;NEFL;NEFH
GO:0098871	CC	postsynaptic actin cytoskeleton	│ │ ├─ postsynaptic actin cytoskeleton	GO:0099571	0.122781	0.122781	HGNC:2695;HGNC:7602;HGNC:6178	DBN1;MYO5A;ITPKA	DBN1;MYO5A;ITPKA
GO:0150050	CC	postsynaptic septin cytoskeleton	│ │ ├─ postsynaptic septin cytoskeleton	GO:0099571
GO:0099189	CC	postsynaptic spectrin-associated cytoskeleton	│ │ └─ postsynaptic spectrin-associated cytoskeleton	GO:0099571			HGNC:11276	SPTBN2	SPTBN2
GO:0097444	CC	spine apparatus	│ ├─ spine apparatus	GO:0098794			HGNC:30672;HGNC:17447	SYNPO;CLSTN1	SYNPO;CLSTN1
GO:0098897	CC	spine apparatus membrane	│ │ └─ spine apparatus membrane	GO:0097444			HGNC:17447	CLSTN1	CLSTN1
GO:0099065	CC	integral component of spine apparatus membrane	│ │ └─ integral component of spine apparatus membrane	GO:0098897			HGNC:17447	CLSTN1	CLSTN1
GO:0150051	CC	postsynaptic Golgi apparatus	│ ├─ postsynaptic Golgi apparatus	GO:0098794			HGNC:6872	MAPK10	MAPK10
GO:0099572	CC	postsynaptic specialization	│ ├─ postsynaptic specialization	GO:0098794	4.77926e-27	3.94289e-26	HGNC:14561;HGNC:30368;HGNC:24476;HGNC:29568;HGNC:3390;HGNC:4079;HGNC:4082;HGNC:4075;HGNC:5300;HGNC:1962;HGNC:4078;HGNC:4083;HGNC:4087;HGNC:1749;HGNC:6231;HGNC:17512;HGNC:3032;HGNC:8590;HGNC:8592;HGNC:14295;HGNC:14294;HGNC:15474;HGNC:24600;HGNC:16062;HGNC:1461;HGNC:1460;HGNC:1459;HGNC:6840;HGNC:2695;HGNC:2857;HGNC:4814;HGNC:16626;HGNC:29007;HGNC:8996;HGNC:1384;HGNC:375;HGNC:11411;HGNC:11497;HGNC:9…	ARHGEF9;DLGAP3;DLGAP4;LHFPL4;EPHA7;GABRA5;GABRB2;GABRA1;HTR5A;CHRNB2;GABRA4;GABRB3;GABRG2;CDH10;KCNB1;HOMER1;DRP2;PAK1;PAK3;SHANK2;SHANK3;SHANK1;ANKS1B;CRTC1;CAMK2B;CAMK2A;CAMK1;MAP2K1;DBN1;DGKZ;KALRN;RAPGEF4;FRMPD4;PIP5K1C;CABP1;AKAP5;CDKL5;SYNGAP1;BAIAP2;IQSEC2;IQSEC1;DLGAP1;DLG3;PSD;INA;PTK2B;PACSIN1;DLG4;RGS7BP;LZTS1;DGKI;CNKSR2;NPTN;ATP2B2;ADCY1;EFNB3;SCN8A;LRRTM3;ADRA2A;GRIA1;GRIK5;GRIA2;GR…	ARHGEF9;DLGAP3;DLGAP4;LHFPL4;EPHA7;GABRA5;GABRB2;GABRA1;HTR5A;CHRNB2;GABRA4;GABRB3;GABRG2;CDH10;KCNB1;HOMER1;DRP2;PAK1;PAK3;SHANK2;SHANK3;SHANK1;ANKS1B;CRTC1;CAMK2B;CAMK2A;CAMK1;MAP2K1;DBN1;DGKZ;KALRN;RAPGEF4;FRMPD4;PIP5K1C;CABP1;AKAP5;CDKL5;SYNGAP1;BAIAP2;IQSEC2;IQSEC1;DLGAP1;DLG3;PSD;INA;PTK2B;PACSIN1;DLG4;RGS7BP;LZTS1;DGKI;CNKSR2;NPTN;ATP2B2;ADCY1;EFNB3;SCN8A;LRRTM3;ADRA2A;GRIA1;GRIK5;GRIA2;GR…
GO:0099091	CC	postsynaptic specialization, intracellular component	│ │ ├─ postsynaptic specialization, intracellular component	GO:0099572
GO:0099634	CC	postsynaptic specialization membrane	│ │ ├─ postsynaptic specialization membrane	GO:0099572	0.000719612		HGNC:3390;HGNC:4079;HGNC:4082;HGNC:4075;HGNC:5300;HGNC:1962;HGNC:4078;HGNC:4083;HGNC:4087;HGNC:1749;HGNC:6231	EPHA7;GABRA5;GABRB2;GABRA1;HTR5A;CHRNB2;GABRA4;GABRB3;GABRG2;CDH10;KCNB1	EPHA7;GABRA5;GABRB2;GABRA1;HTR5A;CHRNB2;GABRA4;GABRB3;GABRG2;CDH10;KCNB1
GO:0098892	CC	extrinsic component of postsynaptic specialization membrane	│ │ │ ├─ extrinsic component of postsynaptic specialization membrane	GO:0099634
GO:0099060	CC	integral component of postsynaptic specialization membrane	│ │ │ └─ integral component of postsynaptic specialization membrane	GO:0099634	0.000363805	0.000571694	HGNC:3390;HGNC:4079;HGNC:4082;HGNC:4075;HGNC:5300;HGNC:1962;HGNC:4078;HGNC:4083;HGNC:4087;HGNC:1749;HGNC:6231	EPHA7;GABRA5;GABRB2;GABRA1;HTR5A;CHRNB2;GABRA4;GABRB3;GABRG2;CDH10;KCNB1	EPHA7;GABRA5;GABRB2;GABRA1;HTR5A;CHRNB2;GABRA4;GABRB3;GABRG2;CDH10;KCNB1
GO:0014069	CC	postsynaptic density	│ │ ├─ postsynaptic density	GO:0099572	3.88111e-23	2.56154e-22	HGNC:17512;HGNC:3032;HGNC:8590;HGNC:8592;HGNC:14295;HGNC:14294;HGNC:15474;HGNC:24600;HGNC:16062;HGNC:1461;HGNC:1460;HGNC:1459;HGNC:6840;HGNC:2695;HGNC:2857;HGNC:4814;HGNC:16626;HGNC:29007;HGNC:8996;HGNC:1384;HGNC:375;HGNC:11411;HGNC:11497;HGNC:947;HGNC:29059;HGNC:29112;HGNC:2905;HGNC:2902;HGNC:9507;HGNC:6057;HGNC:9612;HGNC:8570;HGNC:2903;HGNC:23271;HGNC:13861;HGNC:2855;HGNC:19701;HGNC:17867;HGNC:…	HOMER1;DRP2;PAK1;PAK3;SHANK2;SHANK3;SHANK1;ANKS1B;CRTC1;CAMK2B;CAMK2A;CAMK1;MAP2K1;DBN1;DGKZ;KALRN;RAPGEF4;FRMPD4;PIP5K1C;CABP1;AKAP5;CDKL5;SYNGAP1;BAIAP2;IQSEC2;IQSEC1;DLGAP1;DLG3;PSD;INA;PTK2B;PACSIN1;DLG4;RGS7BP;LZTS1;DGKI;CNKSR2;NPTN;ATP2B2;ADCY1;EFNB3;SCN8A;LRRTM3;ADRA2A;GRIA1;GRIK5;GRIA2;GRIN1;GRIN2B;EPHA7;CACNG2;CACNG3;CACNG8;NETO1;CNIH2;LRFN1;LRFN2;LRRC4;LRRC7;PTPRT;GRIN2A;GRIA3;CHRM1;CHR…	HOMER1;DRP2;PAK1;PAK3;SHANK2;SHANK3;SHANK1;ANKS1B;CRTC1;CAMK2B;CAMK2A;CAMK1;MAP2K1;DBN1;DGKZ;KALRN;RAPGEF4;FRMPD4;PIP5K1C;CABP1;AKAP5;CDKL5;SYNGAP1;BAIAP2;IQSEC2;IQSEC1;DLGAP1;DLG3;PSD;INA;PTK2B;PACSIN1;DLG4;RGS7BP;LZTS1;DGKI;CNKSR2;NPTN;ATP2B2;ADCY1;EFNB3;SCN8A;LRRTM3;ADRA2A;GRIA1;GRIK5;GRIA2;GRIN1;GRIN2B;EPHA7;CACNG2;CACNG3;CACNG8;NETO1;CNIH2;LRFN1;LRFN2;LRRC4;LRRC7;PTPRT;GRIN2A;GRIA3;CHRM1;CHR…
GO:0099092	CC	postsynaptic density, intracellular component	│ │ │ ├─ postsynaptic density, intracellular component	GO:0014069	3.91162e-06	6.79386e-06	HGNC:1384;HGNC:375;HGNC:11411;HGNC:14294;HGNC:11497;HGNC:947;HGNC:29059;HGNC:29112;HGNC:24600;HGNC:2905;HGNC:2902;HGNC:9507;HGNC:6057;HGNC:9612	CABP1;AKAP5;CDKL5;SHANK3;SYNGAP1;BAIAP2;IQSEC2;IQSEC1;ANKS1B;DLGAP1;DLG3;PSD;INA;PTK2B	CABP1;AKAP5;CDKL5;SHANK3;SYNGAP1;BAIAP2;IQSEC2;IQSEC1;ANKS1B;DLGAP1;DLG3;PSD;INA;PTK2B
GO:0098839	CC	postsynaptic density membrane	│ │ │ └─ postsynaptic density membrane	GO:0014069	1.70248e-17	8.02597e-17	HGNC:29059;HGNC:8570;HGNC:2903;HGNC:23271;HGNC:13861;HGNC:2855;HGNC:19701;HGNC:17867;HGNC:815;HGNC:232;HGNC:3228;HGNC:10596;HGNC:19410;HGNC:281;HGNC:4571;HGNC:4583;HGNC:4572;HGNC:4584;HGNC:4586;HGNC:3390;HGNC:1406;HGNC:1407;HGNC:13628;HGNC:13823;HGNC:28744;HGNC:29290;HGNC:21226;HGNC:15586;HGNC:18531;HGNC:9682;HGNC:4585;HGNC:4573;HGNC:1950;HGNC:1952;HGNC:20297;HGNC:18371;HGNC:17448;HGNC:17447;HGNC…	IQSEC2;PACSIN1;DLG4;RGS7BP;LZTS1;DGKI;CNKSR2;NPTN;ATP2B2;ADCY1;EFNB3;SCN8A;LRRTM3;ADRA2A;GRIA1;GRIK5;GRIA2;GRIN1;GRIN2B;EPHA7;CACNG2;CACNG3;CACNG8;NETO1;CNIH2;LRFN1;LRFN2;LRRC4;LRRC7;PTPRT;GRIN2A;GRIA3;CHRM1;CHRM3;SLITRK1;CLSTN3;CLSTN2;CLSTN1;KCNAB2;SEMA4F;STX1A	IQSEC2;PACSIN1;DLG4;RGS7BP;LZTS1;DGKI;CNKSR2;NPTN;ATP2B2;ADCY1;EFNB3;SCN8A;LRRTM3;ADRA2A;GRIA1;GRIK5;GRIA2;GRIN1;GRIN2B;EPHA7;CACNG2;CACNG3;CACNG8;NETO1;CNIH2;LRFN1;LRFN2;LRRC4;LRRC7;PTPRT;GRIN2A;GRIA3;CHRM1;CHRM3;SLITRK1;CLSTN3;CLSTN2;CLSTN1;KCNAB2;SEMA4F;STX1A
GO:0099031	CC	anchored component of postsynaptic density membrane	│ │ │ ├─ anchored component of postsynaptic density membrane	GO:0098839	0.0120502	0.0128277	HGNC:2903;HGNC:23271;HGNC:13861	DLG4;RGS7BP;LZTS1	DLG4;RGS7BP;LZTS1
GO:0099147	CC	extrinsic component of postsynaptic density membrane	│ │ │ ├─ extrinsic component of postsynaptic density membrane	GO:0098839			HGNC:2855;HGNC:19701	DGKI;CNKSR2	DGKI;CNKSR2
GO:0099061	CC	integral component of postsynaptic density membrane	│ │ │ └─ integral component of postsynaptic density membrane	GO:0098839	6.85942e-15	2.26361e-14	HGNC:17867;HGNC:815;HGNC:232;HGNC:3228;HGNC:10596;HGNC:19410;HGNC:281;HGNC:4571;HGNC:4583;HGNC:4572;HGNC:4584;HGNC:4586;HGNC:3390;HGNC:1406;HGNC:1407;HGNC:13628;HGNC:13823;HGNC:28744;HGNC:29290;HGNC:21226;HGNC:15586;HGNC:18531;HGNC:9682;HGNC:4585;HGNC:4573;HGNC:1950;HGNC:1952;HGNC:20297;HGNC:18371;HGNC:17448;HGNC:17447;HGNC:6229;HGNC:10734;HGNC:11433	NPTN;ATP2B2;ADCY1;EFNB3;SCN8A;LRRTM3;ADRA2A;GRIA1;GRIK5;GRIA2;GRIN1;GRIN2B;EPHA7;CACNG2;CACNG3;CACNG8;NETO1;CNIH2;LRFN1;LRFN2;LRRC4;LRRC7;PTPRT;GRIN2A;GRIA3;CHRM1;CHRM3;SLITRK1;CLSTN3;CLSTN2;CLSTN1;KCNAB2;SEMA4F;STX1A	NPTN;ATP2B2;ADCY1;EFNB3;SCN8A;LRRTM3;ADRA2A;GRIA1;GRIK5;GRIA2;GRIN1;GRIN2B;EPHA7;CACNG2;CACNG3;CACNG8;NETO1;CNIH2;LRFN1;LRFN2;LRRC4;LRRC7;PTPRT;GRIN2A;GRIA3;CHRM1;CHRM3;SLITRK1;CLSTN3;CLSTN2;CLSTN1;KCNAB2;SEMA4F;STX1A
GO:0099629	CC	postsynaptic specialization of symmetric synapse	│ │ └─ postsynaptic specialization of symmetric synapse	GO:0099572			HGNC:29193	IQSEC3	IQSEC3
GO:0098843	CC	postsynaptic endocytic zone	│ ├─ postsynaptic endocytic zone	GO:0098794			HGNC:17938;HGNC:2090	CALY;CLTA	CALY;CLTA
GO:0098844	CC	postsynaptic endocytic zone membrane	│ │ └─ postsynaptic endocytic zone membrane	GO:0098843
GO:0098845	CC	postsynaptic endosome	│ ├─ postsynaptic endosome	GO:0098794			HGNC:17447	CLSTN1	CLSTN1
GO:0098895	CC	postsynaptic endosome membrane	│ │ ├─ postsynaptic endosome membrane	GO:0098845
GO:0098999	CC	extrinsic component of postsynaptic endosome membrane	│ │ │ └─ extrinsic component of postsynaptic endosome membrane	GO:0098895
GO:0098842	CC	postsynaptic early endosome	│ │ ├─ postsynaptic early endosome	GO:0098845
GO:0098896	CC	postsynaptic early endosome membrane	│ │ │ └─ postsynaptic early endosome membrane	GO:0098842
GO:0098998	CC	extrinsic component of postsynaptic early endosome membrane	│ │ │ └─ extrinsic component of postsynaptic early endosome membrane	GO:0098896
GO:0098837	CC	postsynaptic recycling endosome	│ │ └─ postsynaptic recycling endosome	GO:0098845
GO:0098944	CC	postsynaptic recycling endosome membrane	│ │ └─ postsynaptic recycling endosome membrane	GO:0098837
GO:0099033	CC	anchored component of postsynaptic recycling endosome membrane	│ │ └─ anchored component of postsynaptic recycling endosome membrane	GO:0098944
GO:0045211	CC	postsynaptic membrane	│ ├─ postsynaptic membrane	GO:0098794	4.5278e-13	1.14936e-12	HGNC:2695;HGNC:14986;HGNC:8000;HGNC:6222;HGNC:6235;HGNC:815;HGNC:6236;HGNC:6218;HGNC:6233;HGNC:6220;HGNC:4597;HGNC:3388;HGNC:1390;HGNC:1392;HGNC:1395;HGNC:10944;HGNC:11068;HGNC:11069;HGNC:8154;HGNC:1950;HGNC:281;HGNC:4571;HGNC:4572;HGNC:4573;HGNC:4583;HGNC:1768;HGNC:5293;HGNC:4507;HGNC:8033;HGNC:4079;HGNC:3762;HGNC:1165;HGNC:4084;HGNC:4083;HGNC:13943;HGNC:4845	DBN1;SNAP91;NRGN;KCNA4;KCNC3;ATP2B2;KCNC4;KCNA1;KCNC1;KCNA2;GRM5;EPHA4;CACNA1C;CACNA1E;CACNA1H;SLC1A6;SLC8A1;SLC8A2;OPRK1;CHRM1;ADRA2A;GRIA1;GRIA2;GRIA3;GRIK5;CDH9;HTR2A;GABBR2;NTRK3;GABRA5;FLRT3;DAGLA;GABRD;GABRB3;PRRT1;HCN1	DBN1;SNAP91;NRGN;KCNA4;KCNC3;ATP2B2;KCNC4;KCNA1;KCNC1;KCNA2;GRM5;EPHA4;CACNA1C;CACNA1E;CACNA1H;SLC1A6;SLC8A1;SLC8A2;OPRK1;CHRM1;ADRA2A;GRIA1;GRIA2;GRIA3;GRIK5;CDH9;HTR2A;GABBR2;NTRK3;GABRA5;FLRT3;DAGLA;GABRD;GABRB3;PRRT1;HCN1
GO:0099025	CC	anchored component of postsynaptic membrane	│ │ ├─ anchored component of postsynaptic membrane	GO:0045211
GO:0098890	CC	extrinsic component of postsynaptic membrane	│ │ ├─ extrinsic component of postsynaptic membrane	GO:0045211
GO:0099055	CC	integral component of postsynaptic membrane	│ │ └─ integral component of postsynaptic membrane	GO:0045211	1.14441e-12	2.69754e-12	HGNC:6222;HGNC:6235;HGNC:815;HGNC:6236;HGNC:6218;HGNC:6233;HGNC:6220;HGNC:4597;HGNC:3388;HGNC:1390;HGNC:1392;HGNC:1395;HGNC:10944;HGNC:11068;HGNC:11069;HGNC:8154;HGNC:1950;HGNC:281;HGNC:4571;HGNC:4572;HGNC:4573;HGNC:4583;HGNC:1768;HGNC:5293;HGNC:4507;HGNC:8033;HGNC:4079;HGNC:3762;HGNC:1165;HGNC:4084;HGNC:4083;HGNC:13943;HGNC:4845	KCNA4;KCNC3;ATP2B2;KCNC4;KCNA1;KCNC1;KCNA2;GRM5;EPHA4;CACNA1C;CACNA1E;CACNA1H;SLC1A6;SLC8A1;SLC8A2;OPRK1;CHRM1;ADRA2A;GRIA1;GRIA2;GRIA3;GRIK5;CDH9;HTR2A;GABBR2;NTRK3;GABRA5;FLRT3;DAGLA;GABRD;GABRB3;PRRT1;HCN1	KCNA4;KCNC3;ATP2B2;KCNC4;KCNA1;KCNC1;KCNA2;GRM5;EPHA4;CACNA1C;CACNA1E;CACNA1H;SLC1A6;SLC8A1;SLC8A2;OPRK1;CHRM1;ADRA2A;GRIA1;GRIA2;GRIA3;GRIK5;CDH9;HTR2A;GABBR2;NTRK3;GABRA5;FLRT3;DAGLA;GABRD;GABRB3;PRRT1;HCN1
SYNGO:postsyn_ribosome	CC	postsynaptic ribosome	│ ├─ postsynaptic ribosome	GO:0098794
SYNGO:postsyn_er	CC	postsynaptic ER	│ └─ postsynaptic ER	GO:0098794			HGNC:7602;HGNC:6180	MYO5A;ITPR1	MYO5A;ITPR1
SYNGO:postsyn_er_membrane	CC	postsynaptic ER membrane	│ ├─ postsynaptic ER membrane	SYNGO:postsyn_er
SYNGO:postsyn_er_membrane_integral	CC	integral component of postsynaptic ER membrane	│ │ └─ integral component of postsynaptic ER membrane	SYNGO:postsyn_er_membrane
SYNGO:postsyn_ser	CC	postsynaptic SER	│ └─ postsynaptic SER	SYNGO:postsyn_er			HGNC:7602;HGNC:6180	MYO5A;ITPR1	MYO5A;ITPR1
SYNGO:postsyn_ser_membrane	CC	postsynaptic SER membrane	│ └─ postsynaptic SER membrane	SYNGO:postsyn_ser			HGNC:6180	ITPR1	ITPR1
SYNGO:postsyn_ser_membrane_integral	CC	integral component of postsynaptic SER membrane	│ └─ integral component of postsynaptic SER membrane	SYNGO:postsyn_ser_membrane			HGNC:6180	ITPR1	ITPR1
GO:0099544	CC	extrasynaptic space	└─ extrasynaptic space	GO:0045202
GO:0098966	CC	perisynaptic extracellular matrix	└─ perisynaptic extracellular matrix	GO:0099544
SYNGO:synprocess	BP	process in the synapse	process in the synapse		1.03465e-70	7.13906e-69	HGNC:1774;HGNC:3953;HGNC:2159;HGNC:6250;HGNC:16874;HGNC:31922;HGNC:7956;HGNC:7955;HGNC:816;HGNC:1434;HGNC:1392;HGNC:30339;HGNC:1389;HGNC:1402;HGNC:1404;HGNC:4581;HGNC:4583;HGNC:4571;HGNC:4572;HGNC:4573;HGNC:4075;HGNC:4079;HGNC:4082;HGNC:4586;HGNC:4585;HGNC:4584;HGNC:6284;HGNC:6222;HGNC:6234;HGNC:6233;HGNC:6236;HGNC:6218;HGNC:6220;HGNC:6299;HGNC:6267;HGNC:10588;HGNC:8016;HGNC:19665;HGNC:11494;HGNC…	CDK5;NCS1;CNR1;KCNH1;SV2B;ERC2;NPY1R;NPY;ATP2B3;CALB1;CACNA1E;RIMBP2;CACNA1B;CACNB2;CACNB4;GRIK3;GRIK5;GRIA1;GRIA2;GRIA3;GABRA1;GABRA5;GABRB2;GRIN2B;GRIN2A;GRIN1;KCNMA1;KCNA4;KCNC2;KCNC1;KCNC4;KCNA1;KCNA2;KCNQ5;KCNJ6;SCN2A;NSF;STXBP5;SYN1;SYN2;SYN3;BSN;DNAJC5;CDK5R1;PRKAR1B;SYNGR1;SYNGR3;RAB3B;RAPGEF4;PCLO;SNAP25;UNC13C;UNC13A;STX1A;STX1B;PPFIA3;DOC2A;SYT7;SYT1;PRRT2;RIMS1;RIMS2;PRKCG;PRKCB;PPFIA…	CDK5;NCS1;CNR1;KCNH1;SV2B;ERC2;NPY1R;NPY;ATP2B3;CALB1;CACNA1E;RIMBP2;CACNA1B;CACNB2;CACNB4;GRIK3;GRIK5;GRIA1;GRIA2;GRIA3;GABRA1;GABRA5;GABRB2;GRIN2B;GRIN2A;GRIN1;KCNMA1;KCNA4;KCNC2;KCNC1;KCNC4;KCNA1;KCNA2;KCNQ5;KCNJ6;SCN2A;NSF;STXBP5;SYN1;SYN2;SYN3;BSN;DNAJC5;CDK5R1;PRKAR1B;SYNGR1;SYNGR3;RAB3B;RAPGEF4;PCLO;SNAP25;UNC13C;UNC13A;STX1A;STX1B;PPFIA3;DOC2A;SYT7;SYT1;PRRT2;RIMS1;RIMS2;PRKCG;PRKCB;PPFIA…
SYNGO:presynprocess	BP	process in the presynapse	├─ process in the presynapse	SYNGO:synprocess	4.10077e-38	1.41477e-36	HGNC:1774;HGNC:3953;HGNC:2159;HGNC:6250;HGNC:16874;HGNC:31922;HGNC:7956;HGNC:7955;HGNC:816;HGNC:1434;HGNC:1392;HGNC:30339;HGNC:1389;HGNC:1402;HGNC:1404;HGNC:4581;HGNC:4583;HGNC:4571;HGNC:4572;HGNC:4573;HGNC:4075;HGNC:4079;HGNC:4082;HGNC:4586;HGNC:4585;HGNC:4584;HGNC:6284;HGNC:6222;HGNC:6234;HGNC:6233;HGNC:6236;HGNC:6218;HGNC:6220;HGNC:6299;HGNC:6267;HGNC:10588;HGNC:8016;HGNC:19665;HGNC:11494;HGNC…	CDK5;NCS1;CNR1;KCNH1;SV2B;ERC2;NPY1R;NPY;ATP2B3;CALB1;CACNA1E;RIMBP2;CACNA1B;CACNB2;CACNB4;GRIK3;GRIK5;GRIA1;GRIA2;GRIA3;GABRA1;GABRA5;GABRB2;GRIN2B;GRIN2A;GRIN1;KCNMA1;KCNA4;KCNC2;KCNC1;KCNC4;KCNA1;KCNA2;KCNQ5;KCNJ6;SCN2A;NSF;STXBP5;SYN1;SYN2;SYN3;BSN;DNAJC5;CDK5R1;PRKAR1B;SYNGR1;SYNGR3;RAB3B;RAPGEF4;PCLO;SNAP25;UNC13C;UNC13A;STX1A;STX1B;PPFIA3;DOC2A;SYT7;SYT1;PRRT2;RIMS1;RIMS2;PRKCG;PRKCB;PPFIA…	CDK5;NCS1;CNR1;KCNH1;SV2B;ERC2;NPY1R;NPY;ATP2B3;CALB1;CACNA1E;RIMBP2;CACNA1B;CACNB2;CACNB4;GRIK3;GRIK5;GRIA1;GRIA2;GRIA3;GABRA1;GABRA5;GABRB2;GRIN2B;GRIN2A;GRIN1;KCNMA1;KCNA4;KCNC2;KCNC1;KCNC4;KCNA1;KCNA2;KCNQ5;KCNJ6;SCN2A;NSF;STXBP5;SYN1;SYN2;SYN3;BSN;DNAJC5;CDK5R1;PRKAR1B;SYNGR1;SYNGR3;RAB3B;RAPGEF4;PCLO;SNAP25;UNC13C;UNC13A;STX1A;STX1B;PPFIA3;DOC2A;SYT7;SYT1;PRRT2;RIMS1;RIMS2;PRKCG;PRKCB;PPFIA…
GO:0099509	BP	regulation of presynaptic cytosolic calcium levels	│ ├─ regulation of presynaptic cytosolic calcium levels	SYNGO:presynprocess	1.8768e-08	9.96147e-08	HGNC:1774;HGNC:3953;HGNC:2159;HGNC:6250;HGNC:16874;HGNC:31922;HGNC:7956;HGNC:7955;HGNC:816;HGNC:1434;HGNC:1392;HGNC:30339;HGNC:1389;HGNC:1402;HGNC:1404	CDK5;NCS1;CNR1;KCNH1;SV2B;ERC2;NPY1R;NPY;ATP2B3;CALB1;CACNA1E;RIMBP2;CACNA1B;CACNB2;CACNB4	CDK5;NCS1;CNR1;KCNH1;SV2B;ERC2;NPY1R;NPY;ATP2B3;CALB1;CACNA1E;RIMBP2;CACNA1B;CACNB2;CACNB4
GO:1905056	BP	ATPase-coupled calcium ion transmembrane transporter activity involved in regulation of presynaptic cytosolic calcium levels	│ │ ├─ ATPase-coupled calcium ion transmembrane transporter activity involved in regulation of presynaptic cytosolic calcium levels	GO:0099509			HGNC:816	ATP2B3	ATP2B3
GO:0099534	BP	calcium ion binding involved in regulation of presynaptic cytosolic calcium levels	│ │ ├─ calcium ion binding involved in regulation of presynaptic cytosolic calcium levels	GO:0099509			HGNC:1434	CALB1	CALB1
GO:0099626	BP	voltage-gated calcium channel activity involved in regulation of presynaptic cytosolic calcium levels	│ │ └─ voltage-gated calcium channel activity involved in regulation of presynaptic cytosolic calcium levels	GO:0099509	0.000962641	0.00174795	HGNC:1392;HGNC:30339;HGNC:1389;HGNC:1402;HGNC:1404	CACNA1E;RIMBP2;CACNA1B;CACNB2;CACNB4	CACNA1E;RIMBP2;CACNA1B;CACNB2;CACNB4
GO:0099635	BP	voltage-gated calcium channel activity involved in positive regulation of presynaptic cytosolic calcium levels	│ │ └─ voltage-gated calcium channel activity involved in positive regulation of presynaptic cytosolic calcium levels	GO:0099626	0.00791174	0.00947487	HGNC:1389;HGNC:1402;HGNC:1404	CACNA1B;CACNB2;CACNB4	CACNA1B;CACNB2;CACNB4
GO:0099505	BP	regulation of presynaptic membrane potential	│ ├─ regulation of presynaptic membrane potential	SYNGO:presynprocess	1.84276e-11	1.41278e-10	HGNC:4581;HGNC:4583;HGNC:4571;HGNC:4572;HGNC:4573;HGNC:4075;HGNC:4079;HGNC:4082;HGNC:4586;HGNC:4585;HGNC:4584;HGNC:6284;HGNC:6250;HGNC:6222;HGNC:6234;HGNC:6233;HGNC:6236;HGNC:6218;HGNC:6220;HGNC:6299;HGNC:6267;HGNC:10588	GRIK3;GRIK5;GRIA1;GRIA2;GRIA3;GABRA1;GABRA5;GABRB2;GRIN2B;GRIN2A;GRIN1;KCNMA1;KCNH1;KCNA4;KCNC2;KCNC1;KCNC4;KCNA1;KCNA2;KCNQ5;KCNJ6;SCN2A	GRIK3;GRIK5;GRIA1;GRIA2;GRIA3;GABRA1;GABRA5;GABRB2;GRIN2B;GRIN2A;GRIN1;KCNMA1;KCNH1;KCNA4;KCNC2;KCNC1;KCNC4;KCNA1;KCNA2;KCNQ5;KCNJ6;SCN2A
GO:0099507	BP	ligand-gated ion channel activity involved in regulation of presynaptic membrane potential	│ │ ├─ ligand-gated ion channel activity involved in regulation of presynaptic membrane potential	GO:0099505	7.91243e-07	2.87346e-06	HGNC:4581;HGNC:4583;HGNC:4571;HGNC:4572;HGNC:4573;HGNC:4075;HGNC:4079;HGNC:4082;HGNC:4586;HGNC:4585;HGNC:4584;HGNC:6284	GRIK3;GRIK5;GRIA1;GRIA2;GRIA3;GABRA1;GABRA5;GABRB2;GRIN2B;GRIN2A;GRIN1;KCNMA1	GRIK3;GRIK5;GRIA1;GRIA2;GRIA3;GABRA1;GABRA5;GABRB2;GRIN2B;GRIN2A;GRIN1;KCNMA1
GO:0099508	BP	voltage-gated ion channel activity involved in regulation of presynaptic membrane potential	│ │ ├─ voltage-gated ion channel activity involved in regulation of presynaptic membrane potential	GO:0099505	2.68743e-06	9.27163e-06	HGNC:6250;HGNC:6222;HGNC:6234;HGNC:6233;HGNC:6236;HGNC:6218;HGNC:6220;HGNC:6299;HGNC:6267;HGNC:10588	KCNH1;KCNA4;KCNC2;KCNC1;KCNC4;KCNA1;KCNA2;KCNQ5;KCNJ6;SCN2A	KCNH1;KCNA4;KCNC2;KCNC1;KCNC4;KCNA1;KCNA2;KCNQ5;KCNJ6;SCN2A
GO:0150047	BP	G-protein coupled neurotransmitter receptor activity involved in regulation of presynaptic membrane potential	│ │ └─ G-protein coupled neurotransmitter receptor activity involved in regulation of presynaptic membrane potential	GO:0099505
GO:0099504	BP	synaptic vesicle cycle	│ ├─ synaptic vesicle cycle	SYNGO:presynprocess	4.5426e-27	1.0448e-25	HGNC:8016;HGNC:19665;HGNC:11494;HGNC:11495;HGNC:11496;HGNC:1117;HGNC:16235;HGNC:1775;HGNC:9390;HGNC:11498;HGNC:11501;HGNC:9778;HGNC:16626;HGNC:13406;HGNC:11132;HGNC:23149;HGNC:23150;HGNC:11433;HGNC:18539;HGNC:9247;HGNC:2985;HGNC:11514;HGNC:11509;HGNC:30500;HGNC:17282;HGNC:17283;HGNC:30339;HGNC:1389;HGNC:31922;HGNC:9402;HGNC:9395;HGNC:9246;HGNC:11506;HGNC:6250;HGNC:1392;HGNC:1404;HGNC:12786;HGNC:1…	NSF;STXBP5;SYN1;SYN2;SYN3;BSN;DNAJC5;CDK5R1;PRKAR1B;SYNGR1;SYNGR3;RAB3B;RAPGEF4;PCLO;SNAP25;UNC13C;UNC13A;STX1A;STX1B;PPFIA3;DOC2A;SYT7;SYT1;PRRT2;RIMS1;RIMS2;RIMBP2;CACNA1B;ERC2;PRKCG;PRKCB;PPFIA2;SYP;KCNH1;CACNA1E;CACNB4;WNT7A;SV2B;NPY1R;NPY;CAMK2A;RAB3A;CPLX1;CPLX2;CPLX3;STXBP1;SV2A;CADPS;CADPS2;RPH3A;NAPB;SLC17A7;SLC32A1;SLC30A3;ATP6V1H;ATP6V1G2;ATP6V0C;SH3GL2;DNM1;SNAP91;AMPH;PACSIN1;AP2M1;S…	NSF;STXBP5;SYN1;SYN2;SYN3;BSN;DNAJC5;CDK5R1;PRKAR1B;SYNGR1;SYNGR3;RAB3B;RAPGEF4;PCLO;SNAP25;UNC13C;UNC13A;STX1A;STX1B;PPFIA3;DOC2A;SYT7;SYT1;PRRT2;RIMS1;RIMS2;RIMBP2;CACNA1B;ERC2;PRKCG;PRKCB;PPFIA2;SYP;KCNH1;CACNA1E;CACNB4;WNT7A;SV2B;NPY1R;NPY;CAMK2A;RAB3A;CPLX1;CPLX2;CPLX3;STXBP1;SV2A;CADPS;CADPS2;RPH3A;NAPB;SLC17A7;SLC32A1;SLC30A3;ATP6V1H;ATP6V1G2;ATP6V0C;SH3GL2;DNM1;SNAP91;AMPH;PACSIN1;AP2M1;S…
GO:0098693	BP	regulation of synaptic vesicle cycle	│ │ ├─ regulation of synaptic vesicle cycle	GO:0099504	1.61403e-05	4.28338e-05	HGNC:1117;HGNC:16235;HGNC:11494;HGNC:1775;HGNC:9390;HGNC:11498;HGNC:11501;HGNC:9778;HGNC:16626	BSN;DNAJC5;SYN1;CDK5R1;PRKAR1B;SYNGR1;SYNGR3;RAB3B;RAPGEF4	BSN;DNAJC5;SYN1;CDK5R1;PRKAR1B;SYNGR1;SYNGR3;RAB3B;RAPGEF4
GO:0097091	BP	synaptic vesicle clustering	│ │ ├─ synaptic vesicle clustering	GO:0099504	0.00796438	0.00947487	HGNC:13406;HGNC:11496;HGNC:11495;HGNC:1117	PCLO;SYN3;SYN2;BSN	PCLO;SYN3;SYN2;BSN
GO:0099532	BP	synaptic vesicle endosomal processing	│ │ ├─ synaptic vesicle endosomal processing	GO:0099504
GO:0016182	BP	synaptic vesicle budding from endosome	│ │ │ ├─ synaptic vesicle budding from endosome	GO:0099532
GO:0016189	BP	synaptic vesicle to endosome fusion	│ │ │ └─ synaptic vesicle to endosome fusion	GO:0099532
GO:0016079	BP	synaptic vesicle exocytosis	│ │ ├─ synaptic vesicle exocytosis	GO:0099504	2.63892e-19	3.03475e-18	HGNC:11132;HGNC:23149;HGNC:23150;HGNC:11433;HGNC:18539;HGNC:9247;HGNC:2985;HGNC:11514;HGNC:11509;HGNC:30500;HGNC:17282;HGNC:17283;HGNC:30339;HGNC:1389;HGNC:31922;HGNC:9402;HGNC:9395;HGNC:9246;HGNC:11506;HGNC:19665;HGNC:6250;HGNC:1392;HGNC:1404;HGNC:12786;HGNC:16874;HGNC:7956;HGNC:7955;HGNC:1460;HGNC:9777;HGNC:2309;HGNC:2310;HGNC:27652;HGNC:11444;HGNC:20566;HGNC:1426;HGNC:16018;HGNC:17056;HGNC:157…	SNAP25;UNC13C;UNC13A;STX1A;STX1B;PPFIA3;DOC2A;SYT7;SYT1;PRRT2;RIMS1;RIMS2;RIMBP2;CACNA1B;ERC2;PRKCG;PRKCB;PPFIA2;SYP;STXBP5;KCNH1;CACNA1E;CACNB4;WNT7A;SV2B;NPY1R;NPY;CAMK2A;RAB3A;CPLX1;CPLX2;CPLX3;STXBP1;SV2A;CADPS;CADPS2;RPH3A;NAPB	SNAP25;UNC13C;UNC13A;STX1A;STX1B;PPFIA3;DOC2A;SYT7;SYT1;PRRT2;RIMS1;RIMS2;RIMBP2;CACNA1B;ERC2;PRKCG;PRKCB;PPFIA2;SYP;STXBP5;KCNH1;CACNA1E;CACNB4;WNT7A;SV2B;NPY1R;NPY;CAMK2A;RAB3A;CPLX1;CPLX2;CPLX3;STXBP1;SV2A;CADPS;CADPS2;RPH3A;NAPB
GO:0099502	BP	calcium-dependent activation of synaptic vesicle fusion	│ │ │ ├─ calcium-dependent activation of synaptic vesicle fusion	GO:0016079	2.94575e-06	9.67888e-06	HGNC:2985;HGNC:11514;HGNC:11509;HGNC:30500;HGNC:17282;HGNC:17283;HGNC:30339;HGNC:1389;HGNC:31922	DOC2A;SYT7;SYT1;PRRT2;RIMS1;RIMS2;RIMBP2;CACNA1B;ERC2	DOC2A;SYT7;SYT1;PRRT2;RIMS1;RIMS2;RIMBP2;CACNA1B;ERC2
GO:0150037	BP	regulation of calcium-dependent activation of synaptic vesicle fusion	│ │ │ │ └─ regulation of calcium-dependent activation of synaptic vesicle fusion	GO:0099502	8.69739e-05	0.000206938	HGNC:30500;HGNC:17282;HGNC:17283;HGNC:30339;HGNC:1389;HGNC:31922	PRRT2;RIMS1;RIMS2;RIMBP2;CACNA1B;ERC2	PRRT2;RIMS1;RIMS2;RIMBP2;CACNA1B;ERC2
GO:2000300	BP	regulation of synaptic vesicle exocytosis	│ │ │ ├─ regulation of synaptic vesicle exocytosis	GO:0016079	1.28043e-05	3.534e-05	HGNC:9402;HGNC:9395;HGNC:9246;HGNC:11506;HGNC:19665;HGNC:6250;HGNC:1392;HGNC:1404;HGNC:12786;HGNC:16874;HGNC:7956;HGNC:7955	PRKCG;PRKCB;PPFIA2;SYP;STXBP5;KCNH1;CACNA1E;CACNB4;WNT7A;SV2B;NPY1R;NPY	PRKCG;PRKCB;PPFIA2;SYP;STXBP5;KCNH1;CACNA1E;CACNB4;WNT7A;SV2B;NPY1R;NPY
GO:0016081	BP	synaptic vesicle docking	│ │ │ ├─ synaptic vesicle docking	GO:0016079	0.000625846	0.00116712	HGNC:17282;HGNC:17283;HGNC:9247;HGNC:1460;HGNC:19665	RIMS1;RIMS2;PPFIA3;CAMK2A;STXBP5	RIMS1;RIMS2;PPFIA3;CAMK2A;STXBP5
GO:0099148	BP	regulation of synaptic vesicle docking	│ │ │ │ └─ regulation of synaptic vesicle docking	GO:0016081			HGNC:1460;HGNC:19665	CAMK2A;STXBP5	CAMK2A;STXBP5
GO:0031629	BP	synaptic vesicle fusion to presynaptic active zone membrane	│ │ │ ├─ synaptic vesicle fusion to presynaptic active zone membrane	GO:0016079	0.000385729	0.000760438	HGNC:18539;HGNC:9777;HGNC:2309;HGNC:2310;HGNC:27652	STX1B;RAB3A;CPLX1;CPLX2;CPLX3	STX1B;RAB3A;CPLX1;CPLX2;CPLX3
GO:0031630	BP	regulation of synaptic vesicle fusion to presynaptic active zone membrane	│ │ │ │ └─ regulation of synaptic vesicle fusion to presynaptic active zone membrane	GO:0031629	0.00173165	0.0029871	HGNC:9777;HGNC:2309;HGNC:2310;HGNC:27652	RAB3A;CPLX1;CPLX2;CPLX3	RAB3A;CPLX1;CPLX2;CPLX3
GO:0016082	BP	synaptic vesicle priming	│ │ │ └─ synaptic vesicle priming	GO:0016079	6.93225e-07	2.65736e-06	HGNC:17282;HGNC:11444;HGNC:17283;HGNC:20566;HGNC:31922;HGNC:1426;HGNC:16018;HGNC:17056;HGNC:15751;HGNC:19665	RIMS1;STXBP1;RIMS2;SV2A;ERC2;CADPS;CADPS2;RPH3A;NAPB;STXBP5	RIMS1;STXBP1;RIMS2;SV2A;ERC2;CADPS;CADPS2;RPH3A;NAPB;STXBP5
GO:0010807	BP	regulation of synaptic vesicle priming	│ │ │ └─ regulation of synaptic vesicle priming	GO:0016082			HGNC:15751;HGNC:19665	NAPB;STXBP5	NAPB;STXBP5
GO:0098700	BP	synaptic vesicle neurotransmitter loading	│ │ ├─ synaptic vesicle neurotransmitter loading	GO:0099504			HGNC:16704;HGNC:11018	SLC17A7;SLC32A1	SLC17A7;SLC32A1
GO:0099162	BP	regulation of synaptic vesicle neurotransmitter loading	│ │ │ └─ regulation of synaptic vesicle neurotransmitter loading	GO:0098700
GO:0099180	BP	zinc ion import into synaptic vesicle	│ │ ├─ zinc ion import into synaptic vesicle	GO:0099504			HGNC:11014	SLC30A3	SLC30A3
GO:0097401	BP	synaptic vesicle proton loading	│ │ ├─ synaptic vesicle proton loading	GO:0099504	0.0947065	0.0975335	HGNC:18303;HGNC:862;HGNC:855	ATP6V1H;ATP6V1G2;ATP6V0C	ATP6V1H;ATP6V1G2;ATP6V0C
GO:0048488	BP	synaptic vesicle endocytosis	│ │ └─ synaptic vesicle endocytosis	GO:0099504	0.000355199	0.000720844	HGNC:10831;HGNC:2972;HGNC:14986;HGNC:471;HGNC:8570;HGNC:564;HGNC:11140;HGNC:30386;HGNC:8996;HGNC:11514;HGNC:9315;HGNC:11503	SH3GL2;DNM1;SNAP91;AMPH;PACSIN1;AP2M1;SNCB;SCAMP5;PIP5K1C;SYT7;PPP3CB;SYNJ1	SH3GL2;DNM1;SNAP91;AMPH;PACSIN1;AP2M1;SNCB;SCAMP5;PIP5K1C;SYT7;PPP3CB;SYNJ1
GO:1900242	BP	regulation of synaptic vesicle endocytosis	│ │ ├─ regulation of synaptic vesicle endocytosis	GO:0048488	0.0262925	0.029261	HGNC:30386;HGNC:8996;HGNC:11514;HGNC:9315	SCAMP5;PIP5K1C;SYT7;PPP3CB	SCAMP5;PIP5K1C;SYT7;PPP3CB
GO:0016185	BP	synaptic vesicle budding from presynaptic endocytic zone membrane	│ │ ├─ synaptic vesicle budding from presynaptic endocytic zone membrane	GO:0048488
GO:0098694	BP	regulation of synaptic vesicle budding from presynaptic endocytic zone membrane	│ │ │ └─ regulation of synaptic vesicle budding from presynaptic endocytic zone membrane	GO:0016185
GO:0016191	BP	synaptic vesicle uncoating	│ │ └─ synaptic vesicle uncoating	GO:0048488			HGNC:11503	SYNJ1	SYNJ1
GO:0099525	BP	presynaptic dense core vesicle exocytosis	│ ├─ presynaptic dense core vesicle exocytosis	SYNGO:presynprocess			HGNC:1426;HGNC:19665	CADPS;STXBP5	CADPS;STXBP5
GO:0099161	BP	regulation of presynaptic dense core vesicle exocytosis	│ │ └─ regulation of presynaptic dense core vesicle exocytosis	GO:0099525			HGNC:19665	STXBP5	STXBP5
GO:0001504	BP	neurotransmitter uptake	│ ├─ neurotransmitter uptake	SYNGO:presynprocess			HGNC:10944	SLC1A6	SLC1A6
GO:0098810	BP	neurotransmitter reuptake	│ ├─ neurotransmitter reuptake	SYNGO:presynprocess			HGNC:11501	SYNGR3	SYNGR3
GO:0051580	BP	regulation of neurotransmitter uptake	│ │ └─ regulation of neurotransmitter uptake	GO:0098810			HGNC:11501	SYNGR3	SYNGR3
SYNGO:presyn_chaperoneProteinFolding	BP	presynaptic chaperone-mediated protein folding	│ └─ presynaptic chaperone-mediated protein folding	SYNGO:presynprocess			HGNC:16235	DNAJC5	DNAJC5
SYNGO:postsynprocess	BP	process in the postsynapse	├─ process in the postsynapse	SYNGO:synprocess	1.54632e-22	2.13392e-21	HGNC:30672;HGNC:7602;HGNC:815;HGNC:1434;HGNC:11068;HGNC:11069;HGNC:6180;HGNC:1950;HGNC:23271;HGNC:4584;HGNC:4585;HGNC:4586;HGNC:1962;HGNC:4572;HGNC:4075;HGNC:4083;HGNC:4078;HGNC:4079;HGNC:4082;HGNC:4087;HGNC:4088;HGNC:4084;HGNC:4571;HGNC:4573;HGNC:4583;HGNC:6236;HGNC:6218;HGNC:6220;HGNC:17512;HGNC:7952;HGNC:2906;HGNC:7954;HGNC:28744;HGNC:13823;HGNC:3758;HGNC:8010;HGNC:1406;HGNC:2902;HGNC:13628;HG…	SYNPO;MYO5A;ATP2B2;CALB1;SLC8A1;SLC8A2;ITPR1;CHRM1;RGS7BP;GRIN1;GRIN2A;GRIN2B;CHRNB2;GRIA2;GABRA1;GABRB3;GABRA4;GABRA5;GABRB2;GABRG2;GABRG3;GABRD;GRIA1;GRIA3;GRIK5;KCNC4;KCNA1;KCNA2;HOMER1;NPTX1;DLGAP2;NPTXR;CNIH2;NETO1;FLOT2;NRXN3;CACNG2;DLG3;CACNG8;DLG4;CACNG3;LHFPL4;C1QL3;IQSEC2;MAP2K1;CAMK2A;KALRN;PAK1;PAK3;RAPGEF4;NBEA;CPLX1;AP2M1;CALY;PPP3R1;AKAP5;IQSEC1;HPCA;PACSIN1;PIP5K1C;SYNJ1;SYT4	SYNPO;MYO5A;ATP2B2;CALB1;SLC8A1;SLC8A2;ITPR1;CHRM1;RGS7BP;GRIN1;GRIN2A;GRIN2B;CHRNB2;GRIA2;GABRA1;GABRB3;GABRA4;GABRA5;GABRB2;GABRG2;GABRG3;GABRD;GRIA1;GRIA3;GRIK5;KCNC4;KCNA1;KCNA2;HOMER1;NPTX1;DLGAP2;NPTXR;CNIH2;NETO1;FLOT2;NRXN3;CACNG2;DLG3;CACNG8;DLG4;CACNG3;LHFPL4;C1QL3;IQSEC2;MAP2K1;CAMK2A;KALRN;PAK1;PAK3;RAPGEF4;NBEA;CPLX1;AP2M1;CALY;PPP3R1;AKAP5;IQSEC1;HPCA;PACSIN1;PIP5K1C;SYNJ1;SYT4
GO:0099566	BP	regulation of postsynaptic cytosolic calcium levels	│ ├─ regulation of postsynaptic cytosolic calcium levels	SYNGO:postsynprocess	5.32594e-05	0.000131246	HGNC:30672;HGNC:7602;HGNC:815;HGNC:1434;HGNC:11068;HGNC:11069;HGNC:6180	SYNPO;MYO5A;ATP2B2;CALB1;SLC8A1;SLC8A2;ITPR1	SYNPO;MYO5A;ATP2B2;CALB1;SLC8A1;SLC8A2;ITPR1
GO:1905059	BP	ATPase-coupled calcium ion transmembrane transporter activity involved in regulation of postsynaptic cytosolic calcium levels	│ │ ├─ ATPase-coupled calcium ion transmembrane transporter activity involved in regulation of postsynaptic cytosolic calcium levels	GO:0099566			HGNC:815	ATP2B2	ATP2B2
GO:0099567	BP	calcium ion binding involved in regulation of postsynaptic cytosolic calcium levels	│ │ ├─ calcium ion binding involved in regulation of postsynaptic cytosolic calcium levels	GO:0099566			HGNC:1434	CALB1	CALB1
GO:1905060	BP	calcium:cation antiporter activity involved in regulation of postsynaptic cytosolic calcium ion levels	│ │ ├─ calcium:cation antiporter activity involved in regulation of postsynaptic cytosolic calcium ion levels	GO:0099566			HGNC:11068;HGNC:11069	SLC8A1;SLC8A2	SLC8A1;SLC8A2
GO:0098695	BP	inositol 1,4,5-trisphosphate receptor activity involved in regulation of postsynaptic cytosolic calcium levels	│ │ ├─ inositol 1,4,5-trisphosphate receptor activity involved in regulation of postsynaptic cytosolic calcium levels	GO:0099566			HGNC:6180	ITPR1	ITPR1
GO:0099583	BP	neurotransmitter receptor activity involved in regulation of postsynaptic cytosolic calcium levels	│ │ └─ neurotransmitter receptor activity involved in regulation of postsynaptic cytosolic calcium levels	GO:0099566
GO:0098872	BP	G-protein coupled neurotransmitter receptor activity involved in regulation of postsynaptic cytosolic calcium levels	│ │ └─ G-protein coupled neurotransmitter receptor activity involved in regulation of postsynaptic cytosolic calcium levels	GO:0099583
GO:0060078	BP	regulation of postsynaptic membrane potential	│ ├─ regulation of postsynaptic membrane potential	SYNGO:postsynprocess	3.25814e-09	1.87343e-08	HGNC:1950;HGNC:23271;HGNC:4584;HGNC:4585;HGNC:4586;HGNC:1962;HGNC:4572;HGNC:4075;HGNC:4083;HGNC:4078;HGNC:4079;HGNC:4082;HGNC:4087;HGNC:4088;HGNC:4084;HGNC:4571;HGNC:4573;HGNC:4583;HGNC:6236;HGNC:6218;HGNC:6220	CHRM1;RGS7BP;GRIN1;GRIN2A;GRIN2B;CHRNB2;GRIA2;GABRA1;GABRB3;GABRA4;GABRA5;GABRB2;GABRG2;GABRG3;GABRD;GRIA1;GRIA3;GRIK5;KCNC4;KCNA1;KCNA2	CHRM1;RGS7BP;GRIN1;GRIN2A;GRIN2B;CHRNB2;GRIA2;GABRA1;GABRB3;GABRA4;GABRA5;GABRB2;GABRG2;GABRG3;GABRD;GRIA1;GRIA3;GRIK5;KCNC4;KCNA1;KCNA2
GO:0099529	BP	neurotransmitter receptor activity involved in regulation of postsynaptic membrane potential	│ │ ├─ neurotransmitter receptor activity involved in regulation of postsynaptic membrane potential	GO:0060078
GO:0099579	BP	G-protein coupled neurotransmitter receptor activity involved in regulation of postsynaptic membrane potential	│ │ │ └─ G-protein coupled neurotransmitter receptor activity involved in regulation of postsynaptic membrane potential	GO:0099529
GO:1904315	BP	transmitter-gated ion channel activity involved in regulation of postsynaptic membrane potential	│ │ ├─ transmitter-gated ion channel activity involved in regulation of postsynaptic membrane potential	GO:0060078	4.32424e-07	1.75513e-06	HGNC:4584;HGNC:4585;HGNC:4586;HGNC:1962;HGNC:4572;HGNC:4075;HGNC:4083;HGNC:4078;HGNC:4079;HGNC:4082;HGNC:4087;HGNC:4088;HGNC:4084;HGNC:4571;HGNC:4573;HGNC:4583	GRIN1;GRIN2A;GRIN2B;CHRNB2;GRIA2;GABRA1;GABRB3;GABRA4;GABRA5;GABRB2;GABRG2;GABRG3;GABRD;GRIA1;GRIA3;GRIK5	GRIN1;GRIN2A;GRIN2B;CHRNB2;GRIA2;GABRA1;GABRB3;GABRA4;GABRA5;GABRB2;GABRG2;GABRG3;GABRD;GRIA1;GRIA3;GRIK5
GO:1905030	BP	voltage-gated ion channel activity involved in regulation of postsynaptic membrane potential	│ │ └─ voltage-gated ion channel activity involved in regulation of postsynaptic membrane potential	GO:0060078	0.00791174	0.00947487	HGNC:6236;HGNC:6218;HGNC:6220	KCNC4;KCNA1;KCNA2	KCNC4;KCNA1;KCNA2
GO:0098962	BP	regulation of postsynaptic neurotransmitter receptor activity	│ ├─ regulation of postsynaptic neurotransmitter receptor activity	SYNGO:postsynprocess	0.00291299	0.00467434	HGNC:17512;HGNC:7952;HGNC:2906;HGNC:7954;HGNC:28744;HGNC:13823	HOMER1;NPTX1;DLGAP2;NPTXR;CNIH2;NETO1	HOMER1;NPTX1;DLGAP2;NPTXR;CNIH2;NETO1
GO:0099072	BP	regulation of postsynaptic membrane neurotransmitter receptor levels	│ ├─ regulation of postsynaptic membrane neurotransmitter receptor levels	SYNGO:postsynprocess	2.47741e-10	1.70941e-09	HGNC:3758;HGNC:8010;HGNC:1406;HGNC:2902;HGNC:13628;HGNC:7954;HGNC:7952;HGNC:2903;HGNC:1407;HGNC:29568;HGNC:19359;HGNC:13823;HGNC:29059;HGNC:6840;HGNC:1460;HGNC:4814;HGNC:8590;HGNC:8592;HGNC:16626;HGNC:7648;HGNC:2309;HGNC:564;HGNC:17938;HGNC:9317;HGNC:375;HGNC:29112;HGNC:5144;HGNC:8570;HGNC:8996;HGNC:11503	FLOT2;NRXN3;CACNG2;DLG3;CACNG8;NPTXR;NPTX1;DLG4;CACNG3;LHFPL4;C1QL3;NETO1;IQSEC2;MAP2K1;CAMK2A;KALRN;PAK1;PAK3;RAPGEF4;NBEA;CPLX1;AP2M1;CALY;PPP3R1;AKAP5;IQSEC1;HPCA;PACSIN1;PIP5K1C;SYNJ1	FLOT2;NRXN3;CACNG2;DLG3;CACNG8;NPTXR;NPTX1;DLG4;CACNG3;LHFPL4;C1QL3;NETO1;IQSEC2;MAP2K1;CAMK2A;KALRN;PAK1;PAK3;RAPGEF4;NBEA;CPLX1;AP2M1;CALY;PPP3R1;AKAP5;IQSEC1;HPCA;PACSIN1;PIP5K1C;SYNJ1
GO:0099645	BP	neurotransmitter receptor localization to postsynaptic specialization membrane	│ │ ├─ neurotransmitter receptor localization to postsynaptic specialization membrane	GO:0099072	9.41021e-08	4.63789e-07	HGNC:7954;HGNC:7952;HGNC:2903;HGNC:1407;HGNC:1406;HGNC:29568;HGNC:19359;HGNC:8010;HGNC:13823;HGNC:29059;HGNC:6840;HGNC:1460;HGNC:4814;HGNC:8590;HGNC:8592;HGNC:16626;HGNC:7648	NPTXR;NPTX1;DLG4;CACNG3;CACNG2;LHFPL4;C1QL3;NRXN3;NETO1;IQSEC2;MAP2K1;CAMK2A;KALRN;PAK1;PAK3;RAPGEF4;NBEA	NPTXR;NPTX1;DLG4;CACNG3;CACNG2;LHFPL4;C1QL3;NRXN3;NETO1;IQSEC2;MAP2K1;CAMK2A;KALRN;PAK1;PAK3;RAPGEF4;NBEA
GO:0098696	BP	regulation of neurotransmitter receptor localization to postsynaptic specialization membrane	│ │ │ └─ regulation of neurotransmitter receptor localization to postsynaptic specialization membrane	GO:0099645	0.000230215	0.000483661	HGNC:29059;HGNC:6840;HGNC:1460;HGNC:4814;HGNC:8590;HGNC:8592;HGNC:16626;HGNC:7648	IQSEC2;MAP2K1;CAMK2A;KALRN;PAK1;PAK3;RAPGEF4;NBEA	IQSEC2;MAP2K1;CAMK2A;KALRN;PAK1;PAK3;RAPGEF4;NBEA
GO:0098967	BP	exocytic insertion of neurotransmitter receptor to postsynaptic membrane	│ │ ├─ exocytic insertion of neurotransmitter receptor to postsynaptic membrane	GO:0099072			HGNC:2309	CPLX1	CPLX1
GO:0099145	BP	regulation of exocytic insertion of neurotransmitter receptor to postsynaptic membrane	│ │ │ └─ regulation of exocytic insertion of neurotransmitter receptor to postsynaptic membrane	GO:0098967			HGNC:2309	CPLX1	CPLX1
GO:0098970	BP	postsynaptic neurotransmitter receptor diffusion trapping	│ │ ├─ postsynaptic neurotransmitter receptor diffusion trapping	GO:0099072			HGNC:1406	CACNG2	CACNG2
GO:0150054	BP	regulation of postsynaptic neurotransmitter receptor diffusion trapping	│ │ │ └─ regulation of postsynaptic neurotransmitter receptor diffusion trapping	GO:0098970
GO:0098884	BP	postsynaptic neurotransmitter receptor endocytosis	│ │ └─ postsynaptic neurotransmitter receptor endocytosis	GO:0099072	0.00129179	0.00228547	HGNC:564;HGNC:17938;HGNC:9317;HGNC:375;HGNC:29112;HGNC:5144;HGNC:8570;HGNC:8996;HGNC:11503	AP2M1;CALY;PPP3R1;AKAP5;IQSEC1;HPCA;PACSIN1;PIP5K1C;SYNJ1	AP2M1;CALY;PPP3R1;AKAP5;IQSEC1;HPCA;PACSIN1;PIP5K1C;SYNJ1
GO:0099149	BP	regulation of postsynaptic neurotransmitter receptor endocytosis	│ │ └─ regulation of postsynaptic neurotransmitter receptor endocytosis	GO:0098884	0.00467685	0.00642668	HGNC:9317;HGNC:375;HGNC:29112;HGNC:5144;HGNC:8570;HGNC:8996;HGNC:11503	PPP3R1;AKAP5;IQSEC1;HPCA;PACSIN1;PIP5K1C;SYNJ1	PPP3R1;AKAP5;IQSEC1;HPCA;PACSIN1;PIP5K1C;SYNJ1
GO:0150038	BP	postsynaptic dense core vesicle exocytosis	│ └─ postsynaptic dense core vesicle exocytosis	SYNGO:postsynprocess			HGNC:11512	SYT4	SYT4
GO:0150044	BP	regulation of postsynaptic dense core vesicle exocytosis	│ └─ regulation of postsynaptic dense core vesicle exocytosis	GO:0150038			HGNC:11512	SYT4	SYT4
GO:0099536	BP	synaptic signaling	├─ synaptic signaling	SYNGO:synprocess	5.8923e-17		HGNC:8010;HGNC:2159;HGNC:1165;HGNC:8590;HGNC:17867;HGNC:3228;HGNC:8032;HGNC:11512;HGNC:9390;HGNC:9392;HGNC:232;HGNC:947;HGNC:29059;HGNC:8780;HGNC:4597;HGNC:1750;HGNC:15586;HGNC:6470;HGNC:21226;HGNC:2972;HGNC:11411;HGNC:11497;HGNC:15474;HGNC:14294;HGNC:2905;HGNC:30368;HGNC:3390;HGNC:28788;HGNC:2906;HGNC:21228;HGNC:9401;HGNC:578;HGNC:281;HGNC:5293;HGNC:5286;HGNC:1962;HGNC:2855;HGNC:4596;HGNC:12853;…	NRXN3;CNR1;DAGLA;PAK1;NPTN;EFNB3;NTRK2;SYT4;PRKAR1B;PRKAR2B;ADCY1;BAIAP2;IQSEC2;PDE4A;GRM5;CDH11;LRRC4;L1CAM;LRFN2;DNM1;CDKL5;SYNGAP1;SHANK1;SHANK3;DLGAP1;DLGAP3;EPHA7;CAMKV;DLGAP2;BTBD9;PRKCE;APBA1;ADRA2A;HTR2A;HTR1A;CHRNB2;DGKI;GRM4;YWHAH;NRN1;ANKS1B;SYNPO;PPP3R1;NRGN;CAMK4;INA;NEFL;NEFH;CHRM1;IQSEC1;PTK2B	NRXN3;CNR1;DAGLA;PAK1;NPTN;EFNB3;NTRK2;SYT4;PRKAR1B;PRKAR2B;ADCY1;BAIAP2;IQSEC2;PDE4A;GRM5;CDH11;LRRC4;L1CAM;LRFN2;DNM1;CDKL5;SYNGAP1;SHANK1;SHANK3;DLGAP1;DLGAP3;EPHA7;CAMKV;DLGAP2;BTBD9;PRKCE;APBA1;ADRA2A;HTR2A;HTR1A;CHRNB2;DGKI;GRM4;YWHAH;NRN1;ANKS1B;SYNPO;PPP3R1;NRGN;CAMK4;INA;NEFL;NEFH;CHRM1;IQSEC1;PTK2B
GO:0099537	BP	trans-synaptic signaling	│ ├─ trans-synaptic signaling	GO:0099536	3.79393e-17	3.73973e-16	HGNC:8010;HGNC:2159;HGNC:1165;HGNC:8590;HGNC:17867;HGNC:3228;HGNC:8032;HGNC:11512;HGNC:9390;HGNC:9392;HGNC:232;HGNC:947;HGNC:29059;HGNC:8780;HGNC:4597;HGNC:1750;HGNC:15586;HGNC:6470;HGNC:21226;HGNC:2972;HGNC:11411;HGNC:11497;HGNC:15474;HGNC:14294;HGNC:2905;HGNC:30368;HGNC:3390;HGNC:28788;HGNC:2906;HGNC:21228;HGNC:9401;HGNC:578;HGNC:281;HGNC:5293;HGNC:5286;HGNC:1962;HGNC:2855;HGNC:4596;HGNC:12853;…	NRXN3;CNR1;DAGLA;PAK1;NPTN;EFNB3;NTRK2;SYT4;PRKAR1B;PRKAR2B;ADCY1;BAIAP2;IQSEC2;PDE4A;GRM5;CDH11;LRRC4;L1CAM;LRFN2;DNM1;CDKL5;SYNGAP1;SHANK1;SHANK3;DLGAP1;DLGAP3;EPHA7;CAMKV;DLGAP2;BTBD9;PRKCE;APBA1;ADRA2A;HTR2A;HTR1A;CHRNB2;DGKI;GRM4;YWHAH;NRN1;ANKS1B;SYNPO;PPP3R1;NRGN;CAMK4;INA;NEFL;NEFH;CHRM1;IQSEC1;PTK2B	NRXN3;CNR1;DAGLA;PAK1;NPTN;EFNB3;NTRK2;SYT4;PRKAR1B;PRKAR2B;ADCY1;BAIAP2;IQSEC2;PDE4A;GRM5;CDH11;LRRC4;L1CAM;LRFN2;DNM1;CDKL5;SYNGAP1;SHANK1;SHANK3;DLGAP1;DLGAP3;EPHA7;CAMKV;DLGAP2;BTBD9;PRKCE;APBA1;ADRA2A;HTR2A;HTR1A;CHRNB2;DGKI;GRM4;YWHAH;NRN1;ANKS1B;SYNPO;PPP3R1;NRGN;CAMK4;INA;NEFL;NEFH;CHRM1;IQSEC1;PTK2B
GO:0099541	BP	trans-synaptic signaling by lipid	│ │ ├─ trans-synaptic signaling by lipid	GO:0099537	0.0120502		HGNC:2159;HGNC:1165;HGNC:8590	CNR1;DAGLA;PAK1	CNR1;DAGLA;PAK1
GO:0099542	BP	trans-synaptic signaling by endocannabinoid	│ │ │ └─ trans-synaptic signaling by endocannabinoid	GO:0099541	0.0120502	0.0138578	HGNC:2159;HGNC:1165;HGNC:8590	CNR1;DAGLA;PAK1	CNR1;DAGLA;PAK1
GO:0098921	BP	retrograde trans-synaptic signaling by endocannabinoid	│ │ │ ├─ retrograde trans-synaptic signaling by endocannabinoid	GO:0099542			HGNC:2159;HGNC:1165	CNR1;DAGLA	CNR1;DAGLA
GO:0099178	BP	regulation of retrograde trans-synaptic signaling by endocanabinoid	│ │ │ │ └─ regulation of retrograde trans-synaptic signaling by endocanabinoid	GO:0098921
GO:0099553	BP	trans-synaptic signaling by endocannabinoid, modulating synaptic transmission	│ │ │ └─ trans-synaptic signaling by endocannabinoid, modulating synaptic transmission	GO:0099542			HGNC:8590	PAK1	PAK1
GO:0150036	BP	regulation of trans-synaptic signaling by endocannabinoid, modulating synaptic transmission	│ │ │ └─ regulation of trans-synaptic signaling by endocannabinoid, modulating synaptic transmission	GO:0099553			HGNC:8590	PAK1	PAK1
GO:0099540	BP	trans-synaptic signaling by neuropeptide	│ │ ├─ trans-synaptic signaling by neuropeptide	GO:0099537
GO:0099543	BP	trans-synaptic signaling by soluble gas	│ │ ├─ trans-synaptic signaling by soluble gas	GO:0099537
GO:0099548	BP	trans-synaptic signaling by nitric oxide	│ │ │ └─ trans-synaptic signaling by nitric oxide	GO:0099543
GO:0099555	BP	trans-synaptic signaling by nitric oxide, modulating synaptic transmission	│ │ │ └─ trans-synaptic signaling by nitric oxide, modulating synaptic transmission	GO:0099548
GO:0098925	BP	retrograde trans-synaptic signaling by nitric oxide, modulating synaptic transmission	│ │ │ └─ retrograde trans-synaptic signaling by nitric oxide, modulating synaptic transmission	GO:0099555
GO:0099545	BP	trans-synaptic signaling by trans-synaptic complex	│ │ ├─ trans-synaptic signaling by trans-synaptic complex	GO:0099537			HGNC:17867;HGNC:3228	NPTN;EFNB3	NPTN;EFNB3
GO:0098942	BP	retrograde trans-synaptic signaling by trans-synaptic protein complex	│ │ │ ├─ retrograde trans-synaptic signaling by trans-synaptic protein complex	GO:0099545
GO:0099557	BP	trans-synaptic signaling by trans-synaptic complex, modulating synaptic transmission	│ │ │ └─ trans-synaptic signaling by trans-synaptic complex, modulating synaptic transmission	GO:0099545			HGNC:17867;HGNC:3228	NPTN;EFNB3	NPTN;EFNB3
GO:0099157	BP	trans-synaptic signalling via exosome	│ │ ├─ trans-synaptic signalling via exosome	GO:0099537
GO:0099183	BP	trans-synaptic signaling by BDNF, modulating synaptic transmission	│ │ ├─ trans-synaptic signaling by BDNF, modulating synaptic transmission	GO:0099537			HGNC:8032;HGNC:11512	NTRK2;SYT4	NTRK2;SYT4
GO:0150035	BP	regulation of trans-synaptic signaling by BDNF, modulating synaptic transmission	│ │ │ └─ regulation of trans-synaptic signaling by BDNF, modulating synaptic transmission	GO:0099183			HGNC:11512	SYT4	SYT4
GO:0007268	BP	chemical synaptic transmission	│ │ └─ chemical synaptic transmission	GO:0099537	7.20054e-15	6.21047e-14	HGNC:9390;HGNC:9392;HGNC:232;HGNC:947;HGNC:29059;HGNC:8780;HGNC:4597;HGNC:1750;HGNC:15586;HGNC:6470;HGNC:21226;HGNC:2972;HGNC:11411;HGNC:11497;HGNC:15474;HGNC:14294;HGNC:2905;HGNC:30368;HGNC:3390;HGNC:28788;HGNC:2906;HGNC:21228;HGNC:9401;HGNC:578;HGNC:8010;HGNC:281;HGNC:5293;HGNC:5286;HGNC:1962;HGNC:2855;HGNC:4596;HGNC:12853;HGNC:17972;HGNC:24600;HGNC:30672;HGNC:9317;HGNC:8000;HGNC:1464;HGNC:6057…	PRKAR1B;PRKAR2B;ADCY1;BAIAP2;IQSEC2;PDE4A;GRM5;CDH11;LRRC4;L1CAM;LRFN2;DNM1;CDKL5;SYNGAP1;SHANK1;SHANK3;DLGAP1;DLGAP3;EPHA7;CAMKV;DLGAP2;BTBD9;PRKCE;APBA1;NRXN3;ADRA2A;HTR2A;HTR1A;CHRNB2;DGKI;GRM4;YWHAH;NRN1;ANKS1B;SYNPO;PPP3R1;NRGN;CAMK4;INA;NEFL;NEFH;CHRM1;IQSEC1;PTK2B	PRKAR1B;PRKAR2B;ADCY1;BAIAP2;IQSEC2;PDE4A;GRM5;CDH11;LRRC4;L1CAM;LRFN2;DNM1;CDKL5;SYNGAP1;SHANK1;SHANK3;DLGAP1;DLGAP3;EPHA7;CAMKV;DLGAP2;BTBD9;PRKCE;APBA1;NRXN3;ADRA2A;HTR2A;HTR1A;CHRNB2;DGKI;GRM4;YWHAH;NRN1;ANKS1B;SYNPO;PPP3R1;NRGN;CAMK4;INA;NEFL;NEFH;CHRM1;IQSEC1;PTK2B
GO:0050804	BP	modulation of chemical synaptic transmission	│ │ ├─ modulation of chemical synaptic transmission	GO:0007268	3.00309e-07	1.29508e-06	HGNC:9390;HGNC:9392;HGNC:232;HGNC:947;HGNC:29059;HGNC:8780;HGNC:4597;HGNC:1750;HGNC:15586;HGNC:6470;HGNC:21226;HGNC:2972;HGNC:11411;HGNC:11497;HGNC:15474;HGNC:14294;HGNC:2905;HGNC:30368;HGNC:3390;HGNC:28788;HGNC:2906;HGNC:21228	PRKAR1B;PRKAR2B;ADCY1;BAIAP2;IQSEC2;PDE4A;GRM5;CDH11;LRRC4;L1CAM;LRFN2;DNM1;CDKL5;SYNGAP1;SHANK1;SHANK3;DLGAP1;DLGAP3;EPHA7;CAMKV;DLGAP2;BTBD9	PRKAR1B;PRKAR2B;ADCY1;BAIAP2;IQSEC2;PDE4A;GRM5;CDH11;LRRC4;L1CAM;LRFN2;DNM1;CDKL5;SYNGAP1;SHANK1;SHANK3;DLGAP1;DLGAP3;EPHA7;CAMKV;DLGAP2;BTBD9
GO:0099531	BP	presynaptic process involved in chemical synaptic transmission	│ │ ├─ presynaptic process involved in chemical synaptic transmission	GO:0007268	0.000121554		HGNC:9401;HGNC:232;HGNC:578;HGNC:8010;HGNC:281;HGNC:5293;HGNC:5286;HGNC:1962;HGNC:2855;HGNC:4596;HGNC:12853;HGNC:17972	PRKCE;ADCY1;APBA1;NRXN3;ADRA2A;HTR2A;HTR1A;CHRNB2;DGKI;GRM4;YWHAH;NRN1	PRKCE;ADCY1;APBA1;NRXN3;ADRA2A;HTR2A;HTR1A;CHRNB2;DGKI;GRM4;YWHAH;NRN1
GO:0099171	BP	presynaptic modulation of chemical synaptic transmission	│ │ │ └─ presynaptic modulation of chemical synaptic transmission	GO:0099531	0.000121554	0.000279574	HGNC:9401;HGNC:232;HGNC:578;HGNC:8010;HGNC:281;HGNC:5293;HGNC:5286;HGNC:1962;HGNC:2855;HGNC:4596;HGNC:12853;HGNC:17972	PRKCE;ADCY1;APBA1;NRXN3;ADRA2A;HTR2A;HTR1A;CHRNB2;DGKI;GRM4;YWHAH;NRN1	PRKCE;ADCY1;APBA1;NRXN3;ADRA2A;HTR2A;HTR1A;CHRNB2;DGKI;GRM4;YWHAH;NRN1
GO:0099565	BP	postsynaptic process involved in chemical synaptic transmission	│ │ └─ postsynaptic process involved in chemical synaptic transmission	GO:0007268	3.09182e-06	9.69707e-06	HGNC:24600;HGNC:30672;HGNC:9317;HGNC:8000;HGNC:1464;HGNC:6057;HGNC:7739;HGNC:7737;HGNC:1950;HGNC:29112;HGNC:9612	ANKS1B;SYNPO;PPP3R1;NRGN;CAMK4;INA;NEFL;NEFH;CHRM1;IQSEC1;PTK2B	ANKS1B;SYNPO;PPP3R1;NRGN;CAMK4;INA;NEFL;NEFH;CHRM1;IQSEC1;PTK2B
GO:0099170	BP	postsynaptic modulation of chemical synaptic transmission	│ │ └─ postsynaptic modulation of chemical synaptic transmission	GO:0099565	1.19578e-05	3.43786e-05	HGNC:30672;HGNC:9317;HGNC:8000;HGNC:1464;HGNC:6057;HGNC:7739;HGNC:7737;HGNC:1950;HGNC:29112;HGNC:9612	SYNPO;PPP3R1;NRGN;CAMK4;INA;NEFL;NEFH;CHRM1;IQSEC1;PTK2B	SYNPO;PPP3R1;NRGN;CAMK4;INA;NEFL;NEFH;CHRM1;IQSEC1;PTK2B
GO:0099538	BP	synaptic signaling via neuropeptide	│ ├─ synaptic signaling via neuropeptide	GO:0099536
GO:0099163	BP	synaptic signaling by nitric oxide	│ └─ synaptic signaling by nitric oxide	GO:0099536
GO:0150045	BP	regulation of synaptic signaling by nitric oxide	│ └─ regulation of synaptic signaling by nitric oxide	GO:0099163
GO:0050808	BP	synapse organization	├─ synapse organization	SYNGO:synprocess	8.82891e-23	1.52299e-21	HGNC:7648;HGNC:29193;HGNC:11276;HGNC:19701;HGNC:11411;HGNC:3390;HGNC:14295;HGNC:14294;HGNC:21226;HGNC:12786;HGNC:16626;HGNC:8592;HGNC:947;HGNC:30368;HGNC:28788;HGNC:12732;HGNC:1384;HGNC:6178;HGNC:11274;HGNC:4814;HGNC:21292;HGNC:16183;HGNC:1459;HGNC:4460;HGNC:9682;HGNC:23502;HGNC:20297;HGNC:9246;HGNC:17282;HGNC:13406;HGNC:30339;HGNC:1117;HGNC:17283;HGNC:31922;HGNC:1461;HGNC:6057;HGNC:7739;HGNC:773…	NBEA;IQSEC3;SPTBN2;CNKSR2;CDKL5;EPHA7;SHANK2;SHANK3;LRFN2;WNT7A;RAPGEF4;PAK3;BAIAP2;DLGAP3;CAMKV;WASF1;CABP1;ITPKA;SPTB;KALRN;RIMS3;RIMS4;CAMK1;GPM6A;PTPRT;SLITRK4;SLITRK1;PPFIA2;RIMS1;PCLO;RIMBP2;BSN;RIMS2;ERC2;CAMK2B;INA;NEFL;NEFH;SHANK1;DLGAP1;DLG4;DLG3;CDH9;EFNA5;FLRT3;LRRC4;CDH10;ADD2;PPFIA3;PPFIA4;ELAVL2;LRRTM3;NTRK3;CBLN2;CLSTN3;PSD;LZTS1;ARHGEF9;NPTXR;GAP43;NPTX1;NRXN3;C1QL3;LRFN1;PTK2B;E…	NBEA;IQSEC3;SPTBN2;CNKSR2;CDKL5;EPHA7;SHANK2;SHANK3;LRFN2;WNT7A;RAPGEF4;PAK3;BAIAP2;DLGAP3;CAMKV;WASF1;CABP1;ITPKA;SPTB;KALRN;RIMS3;RIMS4;CAMK1;GPM6A;PTPRT;SLITRK4;SLITRK1;PPFIA2;RIMS1;PCLO;RIMBP2;BSN;RIMS2;ERC2;CAMK2B;INA;NEFL;NEFH;SHANK1;DLGAP1;DLG4;DLG3;CDH9;EFNA5;FLRT3;LRRC4;CDH10;ADD2;PPFIA3;PPFIA4;ELAVL2;LRRTM3;NTRK3;CBLN2;CLSTN3;PSD;LZTS1;ARHGEF9;NPTXR;GAP43;NPTX1;NRXN3;C1QL3;LRFN1;PTK2B;E…
GO:0099172	BP	presynapse organization	│ ├─ presynapse organization	GO:0050808
GO:0099174	BP	regulation of presynapse organization	│ │ └─ regulation of presynapse organization	GO:0099172
GO:0099173	BP	postsynapse organization	│ ├─ postsynapse organization	GO:0050808	0.0022344	0.00376034	HGNC:29193;HGNC:11276;HGNC:19701;HGNC:11411;HGNC:3390;HGNC:14295;HGNC:14294;HGNC:21226;HGNC:12786;HGNC:16626;HGNC:8592;HGNC:947	IQSEC3;SPTBN2;CNKSR2;CDKL5;EPHA7;SHANK2;SHANK3;LRFN2;WNT7A;RAPGEF4;PAK3;BAIAP2	IQSEC3;SPTBN2;CNKSR2;CDKL5;EPHA7;SHANK2;SHANK3;LRFN2;WNT7A;RAPGEF4;PAK3;BAIAP2
GO:0099175	BP	regulation of postsynapse organization	│ │ ├─ regulation of postsynapse organization	GO:0099173	0.00765277	0.00947487	HGNC:11411;HGNC:3390;HGNC:14295;HGNC:14294;HGNC:21226;HGNC:12786;HGNC:16626;HGNC:8592;HGNC:947	CDKL5;EPHA7;SHANK2;SHANK3;LRFN2;WNT7A;RAPGEF4;PAK3;BAIAP2	CDKL5;EPHA7;SHANK2;SHANK3;LRFN2;WNT7A;RAPGEF4;PAK3;BAIAP2
GO:0099084	BP	postsynaptic specialization organization	│ │ └─ postsynaptic specialization organization	GO:0099173
GO:0099563	BP	modification of synaptic structure	│ ├─ modification of synaptic structure	GO:0050808	0.00375105	0.00562658	HGNC:30368;HGNC:28788;HGNC:12732;HGNC:1384;HGNC:6178;HGNC:11274;HGNC:947;HGNC:4814	DLGAP3;CAMKV;WASF1;CABP1;ITPKA;SPTB;BAIAP2;KALRN	DLGAP3;CAMKV;WASF1;CABP1;ITPKA;SPTB;BAIAP2;KALRN
GO:0099010	BP	modification of postsynaptic structure	│ │ └─ modification of postsynaptic structure	GO:0099563	0.0104115	0.0121761	HGNC:28788;HGNC:12732;HGNC:1384;HGNC:6178;HGNC:11274;HGNC:947;HGNC:4814	CAMKV;WASF1;CABP1;ITPKA;SPTB;BAIAP2;KALRN	CAMKV;WASF1;CABP1;ITPKA;SPTB;BAIAP2;KALRN
GO:0099159	BP	regulation of modification of postsynaptic structure	│ │ ├─ regulation of modification of postsynaptic structure	GO:0099010			HGNC:28788	CAMKV	CAMKV
GO:0098885	BP	modification of postsynaptic actin cytoskeleton	│ │ └─ modification of postsynaptic actin cytoskeleton	GO:0099010	0.00561959	0.00745677	HGNC:12732;HGNC:1384;HGNC:6178;HGNC:11274;HGNC:947;HGNC:4814	WASF1;CABP1;ITPKA;SPTB;BAIAP2;KALRN	WASF1;CABP1;ITPKA;SPTB;BAIAP2;KALRN
GO:1905274	BP	regulation of modification of postsynaptic actin cytoskeleton	│ │ └─ regulation of modification of postsynaptic actin cytoskeleton	GO:0098885			HGNC:947;HGNC:4814	BAIAP2;KALRN	BAIAP2;KALRN
GO:0050807	BP	regulation of synapse organization	│ ├─ regulation of synapse organization	GO:0050808	0.00467685	0.00642668	HGNC:21292;HGNC:16183;HGNC:1459;HGNC:4460;HGNC:9682;HGNC:23502;HGNC:20297	RIMS3;RIMS4;CAMK1;GPM6A;PTPRT;SLITRK4;SLITRK1	RIMS3;RIMS4;CAMK1;GPM6A;PTPRT;SLITRK4;SLITRK1
GO:0098918	BP	structural constituent of synapse	│ ├─ structural constituent of synapse	GO:0050808	1.39731e-09	8.76493e-09	HGNC:9246;HGNC:17282;HGNC:13406;HGNC:30339;HGNC:1117;HGNC:17283;HGNC:31922;HGNC:11276;HGNC:1461;HGNC:6057;HGNC:7739;HGNC:7737;HGNC:14294;HGNC:15474;HGNC:2905;HGNC:14295;HGNC:2903;HGNC:2902	PPFIA2;RIMS1;PCLO;RIMBP2;BSN;RIMS2;ERC2;SPTBN2;CAMK2B;INA;NEFL;NEFH;SHANK3;SHANK1;DLGAP1;SHANK2;DLG4;DLG3	PPFIA2;RIMS1;PCLO;RIMBP2;BSN;RIMS2;ERC2;SPTBN2;CAMK2B;INA;NEFL;NEFH;SHANK3;SHANK1;DLGAP1;SHANK2;DLG4;DLG3
GO:0099181	BP	structural constituent of presynapse	│ │ ├─ structural constituent of presynapse	GO:0098918	5.32594e-05	0.000131246	HGNC:9246;HGNC:17282;HGNC:13406;HGNC:30339;HGNC:1117;HGNC:17283;HGNC:31922	PPFIA2;RIMS1;PCLO;RIMBP2;BSN;RIMS2;ERC2	PPFIA2;RIMS1;PCLO;RIMBP2;BSN;RIMS2;ERC2
GO:0098882	BP	structural constituent of active zone	│ │ │ ├─ structural constituent of active zone	GO:0099181	0.000143818	0.000320111	HGNC:17282;HGNC:13406;HGNC:30339;HGNC:1117;HGNC:17283;HGNC:31922	RIMS1;PCLO;RIMBP2;BSN;RIMS2;ERC2	RIMS1;PCLO;RIMBP2;BSN;RIMS2;ERC2
GO:0098699	BP	structural constituent of presynaptic actin cytoskeleton	│ │ │ └─ structural constituent of presynaptic actin cytoskeleton	GO:0099181
GO:0099186	BP	structural constituent of postsynapse	│ │ └─ structural constituent of postsynapse	GO:0098918	6.07515e-06	1.82255e-05	HGNC:11276;HGNC:1461;HGNC:6057;HGNC:7739;HGNC:7737;HGNC:14294;HGNC:15474;HGNC:2905;HGNC:14295;HGNC:2903;HGNC:2902	SPTBN2;CAMK2B;INA;NEFL;NEFH;SHANK3;SHANK1;DLGAP1;SHANK2;DLG4;DLG3	SPTBN2;CAMK2B;INA;NEFL;NEFH;SHANK3;SHANK1;DLGAP1;SHANK2;DLG4;DLG3
GO:0098973	BP	structural constituent of postsynaptic actin cytoskeleton	│ │ ├─ structural constituent of postsynaptic actin cytoskeleton	GO:0099186			HGNC:1461	CAMK2B	CAMK2B
GO:0099184	BP	structural constituent of postsynaptic intermediate filament cytoskeleton	│ │ ├─ structural constituent of postsynaptic intermediate filament cytoskeleton	GO:0099186	0.00475016	0.00642668	HGNC:6057;HGNC:7739;HGNC:7737	INA;NEFL;NEFH	INA;NEFL;NEFH
GO:0098879	BP	structural constituent of postsynaptic specialization	│ │ ├─ structural constituent of postsynaptic specialization	GO:0099186
GO:0098919	BP	structural constituent of postsynaptic density	│ │ └─ structural constituent of postsynaptic density	GO:0099186	0.000500258	0.000958828	HGNC:14294;HGNC:15474;HGNC:2905;HGNC:14295;HGNC:2903;HGNC:2902	SHANK3;SHANK1;DLGAP1;SHANK2;DLG4;DLG3	SHANK3;SHANK1;DLGAP1;SHANK2;DLG4;DLG3
GO:0150043	BP	structural constituent of synapse-associated extracellular matrix	│ ├─ structural constituent of synapse-associated extracellular matrix	GO:0050808
GO:0099560	BP	synapse adhesion between pre- and post-synapse	│ ├─ synapse adhesion between pre- and post-synapse	GO:0050808	0.0585197	0.0621209	HGNC:1768;HGNC:3225;HGNC:3762;HGNC:15586;HGNC:20297;HGNC:1749	CDH9;EFNA5;FLRT3;LRRC4;SLITRK1;CDH10	CDH9;EFNA5;FLRT3;LRRC4;SLITRK1;CDH10
GO:0099179	BP	regulation of synaptic membrane adhesion	│ │ └─ regulation of synaptic membrane adhesion	GO:0099560
GO:0008039	BP	synaptic target recognition	│ ├─ synaptic target recognition	GO:0050808
GO:0007416	BP	synapse assembly	│ ├─ synapse assembly	GO:0050808	1.78297e-07	8.20166e-07	HGNC:1768;HGNC:244;HGNC:9246;HGNC:9247;HGNC:9248;HGNC:3313;HGNC:19410;HGNC:8033;HGNC:1544;HGNC:20297;HGNC:12786;HGNC:18371;HGNC:9507;HGNC:13861;HGNC:14561;HGNC:7954;HGNC:4140;HGNC:11276;HGNC:7952;HGNC:8010;HGNC:19359;HGNC:29290;HGNC:9612	CDH9;ADD2;PPFIA2;PPFIA3;PPFIA4;ELAVL2;LRRTM3;NTRK3;CBLN2;SLITRK1;WNT7A;CLSTN3;PSD;LZTS1;ARHGEF9;NPTXR;GAP43;SPTBN2;NPTX1;NRXN3;C1QL3;LRFN1;PTK2B	CDH9;ADD2;PPFIA2;PPFIA3;PPFIA4;ELAVL2;LRRTM3;NTRK3;CBLN2;SLITRK1;WNT7A;CLSTN3;PSD;LZTS1;ARHGEF9;NPTXR;GAP43;SPTBN2;NPTX1;NRXN3;C1QL3;LRFN1;PTK2B
GO:0099054	BP	presynapse assembly	│ │ ├─ presynapse assembly	GO:0007416	0.108389	0.109983	HGNC:9246;HGNC:9247;HGNC:9248	PPFIA2;PPFIA3;PPFIA4	PPFIA2;PPFIA3;PPFIA4
GO:0051963	BP	regulation of synapse assembly	│ │ ├─ regulation of synapse assembly	GO:0007416	0.00675826	0.00863555	HGNC:3313;HGNC:19410;HGNC:8033;HGNC:1544;HGNC:20297;HGNC:12786;HGNC:18371;HGNC:9507;HGNC:13861	ELAVL2;LRRTM3;NTRK3;CBLN2;SLITRK1;WNT7A;CLSTN3;PSD;LZTS1	ELAVL2;LRRTM3;NTRK3;CBLN2;SLITRK1;WNT7A;CLSTN3;PSD;LZTS1
GO:1905606	BP	regulation of presynapse assembly	│ │ │ ├─ regulation of presynapse assembly	GO:0051963	0.0273669	0.0299733	HGNC:19410;HGNC:8033;HGNC:1544;HGNC:20297;HGNC:12786;HGNC:18371	LRRTM3;NTRK3;CBLN2;SLITRK1;WNT7A;CLSTN3	LRRTM3;NTRK3;CBLN2;SLITRK1;WNT7A;CLSTN3
GO:0150052	BP	regulation of postsynapse assembly	│ │ │ └─ regulation of postsynapse assembly	GO:0051963			HGNC:9507;HGNC:13861	PSD;LZTS1	PSD;LZTS1
GO:0098698	BP	postsynaptic specialization assembly	│ │ ├─ postsynaptic specialization assembly	GO:0007416	0.000231316	0.000483661	HGNC:14561;HGNC:7954;HGNC:4140;HGNC:11276;HGNC:8033;HGNC:7952;HGNC:8010;HGNC:19359;HGNC:29290;HGNC:9612	ARHGEF9;NPTXR;GAP43;SPTBN2;NTRK3;NPTX1;NRXN3;C1QL3;LRFN1;PTK2B	ARHGEF9;NPTXR;GAP43;SPTBN2;NTRK3;NPTX1;NRXN3;C1QL3;LRFN1;PTK2B
GO:0099150	BP	regulation of postsynaptic specialization assembly	│ │ │ ├─ regulation of postsynaptic specialization assembly	GO:0098698	0.00408195	0.00599265	HGNC:14561;HGNC:7954;HGNC:4140;HGNC:11276	ARHGEF9;NPTXR;GAP43;SPTBN2	ARHGEF9;NPTXR;GAP43;SPTBN2
GO:0097107	BP	postsynaptic density assembly	│ │ │ └─ postsynaptic density assembly	GO:0098698	0.00367288	0.00562658	HGNC:8033;HGNC:7952;HGNC:8010;HGNC:19359;HGNC:29290;HGNC:9612	NTRK3;NPTX1;NRXN3;C1QL3;LRFN1;PTK2B	NTRK3;NPTX1;NRXN3;C1QL3;LRFN1;PTK2B
GO:0099151	BP	regulation of postsynaptic density assembly	│ │ │ └─ regulation of postsynaptic density assembly	GO:0097107			HGNC:29290;HGNC:9612	LRFN1;PTK2B	LRFN1;PTK2B
GO:0097104	BP	postsynaptic membrane assembly	│ │ └─ postsynaptic membrane assembly	GO:0007416
GO:0098883	BP	synapse disassembly	│ ├─ synapse disassembly	GO:0050808	0.0234117		HGNC:3388;HGNC:1774;HGNC:7807	EPHA4;CDK5;NGEF	EPHA4;CDK5;NGEF
GO:1905806	BP	regulation of synapse disassembly	│ │ └─ regulation of synapse disassembly	GO:0098883	0.0234117	0.0264821	HGNC:1774;HGNC:3388;HGNC:7807	CDK5;EPHA4;NGEF	CDK5;EPHA4;NGEF
GO:0060074	BP	synapse maturation	│ ├─ synapse maturation	GO:0050808	0.00626854		HGNC:7739;HGNC:8590;HGNC:8592;HGNC:17447;HGNC:1461	NEFL;PAK1;PAK3;CLSTN1;CAMK2B	NEFL;PAK1;PAK3;CLSTN1;CAMK2B
GO:0090128	BP	regulation of synapse maturation	│ │ └─ regulation of synapse maturation	GO:0060074	0.00277241	0.00455467	HGNC:7739;HGNC:8590;HGNC:8592;HGNC:17447;HGNC:1461	NEFL;PAK1;PAK3;CLSTN1;CAMK2B	NEFL;PAK1;PAK3;CLSTN1;CAMK2B
GO:0099558	BP	maintenance of synapse structure	│ ├─ maintenance of synapse structure	GO:0050808	0.0697089	0.0728775	HGNC:9102;HGNC:11497;HGNC:2857	PLXNA4;SYNGAP1;DGKZ	PLXNA4;SYNGAP1;DGKZ
GO:0099559	BP	maintenance of alignment of postsynaptic density and presynaptic active zone	│ │ ├─ maintenance of alignment of postsynaptic density and presynaptic active zone	GO:0099558
GO:0098880	BP	maintenance of postsynaptic specialization structure	│ │ └─ maintenance of postsynaptic specialization structure	GO:0099558			HGNC:11497;HGNC:2857	SYNGAP1;DGKZ	SYNGAP1;DGKZ
GO:0099562	BP	maintenance of postsynaptic density structure	│ │ └─ maintenance of postsynaptic density structure	GO:0098880			HGNC:2857	DGKZ	DGKZ
GO:0099187	BP	presynaptic cytoskeleton organization	│ ├─ presynaptic cytoskeleton organization	GO:0050808
GO:0099140	BP	presynaptic actin cytoskeleton organization	│ │ └─ presynaptic actin cytoskeleton organization	GO:0099187
GO:0099188	BP	postsynaptic cytoskeleton organization	│ └─ postsynaptic cytoskeleton organization	GO:0050808	0.0375611		HGNC:10252;HGNC:2695;HGNC:29007;HGNC:10831	ROCK2;DBN1;FRMPD4;SH3GL2	ROCK2;DBN1;FRMPD4;SH3GL2
GO:0098974	BP	postsynaptic actin cytoskeleton organization	│ ├─ postsynaptic actin cytoskeleton organization	GO:0099188	0.0375611	0.0404956	HGNC:10252;HGNC:2695;HGNC:29007;HGNC:10831	ROCK2;DBN1;FRMPD4;SH3GL2	ROCK2;DBN1;FRMPD4;SH3GL2
GO:0099190	BP	postsynaptic spectrin-associated cytoskeleton organization	│ └─ postsynaptic spectrin-associated cytoskeleton organization	GO:0099188
SYNGO:metabolism	BP	metabolism	├─ metabolism	SYNGO:synprocess	0.127471	0.127471	HGNC:31399;HGNC:11054;HGNC:2159;HGNC:14259;HGNC:29105;HGNC:4092;HGNC:4093;HGNC:3315	SLC6A17;SLC6A7;CNR1;RAB26;PLEKHG5;GAD1;GAD2;ELAVL4	SLC6A17;SLC6A7;CNR1;RAB26;PLEKHG5;GAD1;GAD2;ELAVL4
SYNGO:presyn_ATPmetabolic	BP	ATP metabolic process in the presynapse	│ ├─ ATP metabolic process in the presynapse	SYNGO:metabolism			HGNC:2159	CNR1	CNR1
SYNGO:presyn_regulationATPmetabolic	BP	regulation of ATP metabolic process in the presynapse	│ │ └─ regulation of ATP metabolic process in the presynapse	SYNGO:presyn_ATPmetabolic			HGNC:2159	CNR1	CNR1
SYNGO:postsyn_ATPmetabolic	BP	ATP metabolic process in the postsynapse	│ ├─ ATP metabolic process in the postsynapse	SYNGO:metabolism
GO:0099546	BP	protein catabolic process, modulating synaptic transmission	│ ├─ protein catabolic process, modulating synaptic transmission	SYNGO:metabolism
GO:0099574	BP	regulation of protein catabolic process at synapse, modulating synaptic transmission	│ ├─ regulation of protein catabolic process at synapse, modulating synaptic transmission	SYNGO:metabolism
GO:0099576	BP	regulation of protein catabolic process at postsynapse, modulating synaptic transmission	│ │ ├─ regulation of protein catabolic process at postsynapse, modulating synaptic transmission	GO:0099574
GO:0099575	BP	regulation of protein catabolic process at presynapse, modulating synaptic transmission	│ │ └─ regulation of protein catabolic process at presynapse, modulating synaptic transmission	GO:0099574
GO:0099547	BP	regulation of translation at synapse, modulating synaptic transmission	│ ├─ regulation of translation at synapse, modulating synaptic transmission	SYNGO:metabolism
GO:0099578	BP	regulation of translation at postsynapse, modulating synaptic transmission	│ │ ├─ regulation of translation at postsynapse, modulating synaptic transmission	GO:0099547
GO:0099577	BP	regulation of translation at presynapse, modulating synaptic transmission	│ │ └─ regulation of translation at presynapse, modulating synaptic transmission	GO:0099547
GO:0042135	BP	neurotransmitter catabolic process	│ ├─ neurotransmitter catabolic process	SYNGO:metabolism
SYNGO:catabolic_synapse	BP	protein catabolic process at synapse	│ ├─ protein catabolic process at synapse	SYNGO:metabolism			HGNC:14259;HGNC:29105	RAB26;PLEKHG5	RAB26;PLEKHG5
SYNGO:catabolic_presynapse	BP	protein catabolic process at presynapse	│ │ ├─ protein catabolic process at presynapse	SYNGO:catabolic_synapse			HGNC:14259;HGNC:29105	RAB26;PLEKHG5	RAB26;PLEKHG5
SYNGO:catabolic_presynapse_regulation	BP	regulation of protein catabolic process at presynapse	│ │ │ └─ regulation of protein catabolic process at presynapse	SYNGO:catabolic_presynapse			HGNC:14259;HGNC:29105	RAB26;PLEKHG5	RAB26;PLEKHG5
SYNGO:catabolic_postsynapse	BP	protein catabolic process at postsynapse	│ │ └─ protein catabolic process at postsynapse	SYNGO:catabolic_synapse
SYNGO:catabolic_postsynapse_regulation	BP	regulation of protein catabolic process at postsynapse	│ │ └─ regulation of protein catabolic process at postsynapse	SYNGO:catabolic_postsynapse
GO:0042136	BP	neurotransmitter biosynthetic process	│ ├─ neurotransmitter biosynthetic process	SYNGO:metabolism			HGNC:4092;HGNC:4093	GAD1;GAD2	GAD1;GAD2
SYNGO:translation_synapse	BP	protein translation at synapse	│ └─ protein translation at synapse	SYNGO:metabolism			HGNC:3315	ELAVL4	ELAVL4
SYNGO:translation_presynapse	BP	protein translation at presynapse	│ ├─ protein translation at presynapse	SYNGO:translation_synapse
SYNGO:translation_postsynapse	BP	protein translation at postsynapse	│ └─ protein translation at postsynapse	SYNGO:translation_synapse			HGNC:3315	ELAVL4	ELAVL4
SYNGO:translation_postsynapse_regulation	BP	regulation of protein translation at postsynapse	│ └─ regulation of protein translation at postsynapse	SYNGO:translation_postsynapse			HGNC:3315	ELAVL4	ELAVL4
SYNGO:transport	BP	transport	└─ transport	SYNGO:synprocess	0.003179	0.00498525	HGNC:7602;HGNC:17972;HGNC:3758;HGNC:6323;HGNC:19167;HGNC:12732;HGNC:6872;HGNC:17447	MYO5A;NRN1;FLOT2;KIF5A;KIF17;WASF1;MAPK10;CLSTN1	MYO5A;NRN1;FLOT2;KIF5A;KIF17;WASF1;MAPK10;CLSTN1
GO:0008088	BP	axo-dendritic transport	├─ axo-dendritic transport	SYNGO:transport	0.0173419		HGNC:3758;HGNC:6323;HGNC:19167;HGNC:12732	FLOT2;KIF5A;KIF17;WASF1	FLOT2;KIF5A;KIF17;WASF1
GO:0098930	BP	axonal transport	│ ├─ axonal transport	GO:0008088
GO:0008089	BP	anterograde axonal transport	│ │ ├─ anterograde axonal transport	GO:0098930
GO:0099641	BP	anterograde axonal protein transport	│ │ │ └─ anterograde axonal protein transport	GO:0008089
GO:0099088	BP	axonal transport of messenger ribonucleoprotein complex	│ │ └─ axonal transport of messenger ribonucleoprotein complex	GO:0098930
GO:0098935	BP	dendritic transport	│ └─ dendritic transport	GO:0008088	0.00581	0.00756396	HGNC:3758;HGNC:6323;HGNC:19167;HGNC:12732	FLOT2;KIF5A;KIF17;WASF1	FLOT2;KIF5A;KIF17;WASF1
GO:0098937	BP	anterograde dendritic transport	│ ├─ anterograde dendritic transport	GO:0098935	0.00475016	0.00642668	HGNC:3758;HGNC:6323;HGNC:19167	FLOT2;KIF5A;KIF17	FLOT2;KIF5A;KIF17
GO:0098971	BP	anterograde dendritic transport of neurotransmitter receptor complex	│ │ └─ anterograde dendritic transport of neurotransmitter receptor complex	GO:0098937			HGNC:6323;HGNC:19167	KIF5A;KIF17	KIF5A;KIF17
GO:0098939	BP	dendritic transport of mitochondrion	│ ├─ dendritic transport of mitochondrion	GO:0098935			HGNC:12732	WASF1	WASF1
GO:0098961	BP	dendritic transport of ribonucleoprotein complex	│ └─ dendritic transport of ribonucleoprotein complex	GO:0098935
GO:0098963	BP	dendritic transport of messenger ribonucleoprotein complex	│ └─ dendritic transport of messenger ribonucleoprotein complex	GO:0098961
GO:0098964	BP	anterograde dendritic transport of messenger ribonucleoprotein complex	│ └─ anterograde dendritic transport of messenger ribonucleoprotein complex	GO:0098963
GO:0099514	BP	synaptic vesicle cytoskeletal transport	├─ synaptic vesicle cytoskeletal transport	SYNGO:transport
GO:0099517	BP	synaptic vesicle transport along microtubule	│ └─ synaptic vesicle transport along microtubule	GO:0099514
GO:0048490	BP	anterograde synaptic vesicle transport	│ └─ anterograde synaptic vesicle transport	GO:0099517
GO:1903742	BP	regulation of anterograde synaptic vesicle transport	│ └─ regulation of anterograde synaptic vesicle transport	GO:0048490
GO:0099090	BP	synaptic vesicle recycling via endosome	├─ synaptic vesicle recycling via endosome	SYNGO:transport
GO:0099158	BP	regulation of recycling endosome localization within postsynapse	│ └─ regulation of recycling endosome localization within postsynapse	GO:0099090
GO:0099089	BP	establishment of endoplasmic reticulum localization to postsynapse	├─ establishment of endoplasmic reticulum localization to postsynapse	SYNGO:transport			HGNC:7602	MYO5A	MYO5A
GO:0099637	BP	neurotransmitter receptor transport	└─ neurotransmitter receptor transport	SYNGO:transport			HGNC:6872;HGNC:17447	MAPK10;CLSTN1	MAPK10;CLSTN1
GO:0098877	BP	neurotransmitter receptor transport to plasma membrane	├─ neurotransmitter receptor transport to plasma membrane	GO:0099637			HGNC:6872;HGNC:17447	MAPK10;CLSTN1	MAPK10;CLSTN1
GO:0098969	BP	neurotransmitter receptor transport to postsynaptic membrane	│ ├─ neurotransmitter receptor transport to postsynaptic membrane	GO:0098877			HGNC:6872;HGNC:17447	MAPK10;CLSTN1	MAPK10;CLSTN1
GO:0099639	BP	neurotransmitter receptor transport, endosome to plasma membrane	│ └─ neurotransmitter receptor transport, endosome to plasma membrane	GO:0098877
GO:0098887	BP	neurotransmitter receptor transport, endosome to postsynaptic membrane	│ └─ neurotransmitter receptor transport, endosome to postsynaptic membrane	GO:0099639
GO:0099152	BP	regulation of neurotransmitter receptor transport, endosome to postsynaptic membrane	│ └─ regulation of neurotransmitter receptor transport, endosome to postsynaptic membrane	GO:0098887
GO:0098943	BP	neurotransmitter receptor transport, postsynaptic endosome to lysosome	└─ neurotransmitter receptor transport, postsynaptic endosome to lysosome	GO:0099637
